# Supplementary material for: Highly efficient in vitro and in vivo delivery of functional RNAs using new versatile MS2-chimeric retrovirus-like particles
Source: Mol Ther Methods Clin Dev. 2015 Oct 21;2:15039–. doi: 10.1038/mtm.2015.39 (PMC4613645; doi:10.1038/mtm.2015.39)
Supplement: Supplementary Table S2: List of upregulated and downregulated gene obtained after DLX5_MS2_12X mRNA transfer (Partek Software). [file mtm201539-s9.xlsx]

## Sheet: 1349_ttest_1vs4_58h_pvalue
Name	Gene Symbol	Fold Change	Gene Accession	p-value	GO_biological_process
distal-less homeobox 5	DLX5	10.6561	NM_005221	0.00173833	skeletal system development
integrin-binding sialoprotein	IBSP	2.97337	NM_004967	0.0474084	ossification
KIAA0101	KIAA0101	2.63424	NM_014736	0.0212034	protein phosphorylation
matrix metallopeptidase 3 (stromelysin 1, progelatinase)	MMP3	2.14712	NM_002422	0.0142638	proteolysis
leucine rich repeat (in FLII) interacting protein 1	LRRFIP1	2.13814	NM_001137550	0.00784823	regulation of transcription from RNA polymerase II promotor
HBV preS1-transactivated protein 4	PS1TP4	2.11273	AY427952	0.0255958	---
baculoviral IAP repeat-containing 5	BIRC5	1.9795	NM_001168	0.0314379	G2/M transition of mitotic cell cycle
lipopolysaccharide binding protein	LBP	1.85474	NM_004139	0.0224442	leukocyte chemotaxis involved in inflammatory response
small nucleolar RNA, H/ACA box 21	SNORA21	1.77161	NR_002576	0.0158394	---
ataxin 7-like 1	ATXN7L1	1.71679	NM_020725	0.0343853	---
potassium channel tetramerisation domain containing 21	KCTD21	1.68044	NM_001029859	0.005083	potassium ion transport
secreted frizzled-related protein 4	SFRP4	1.62715	NM_003014	0.00123278	positive regulation of receptor internalization
WEE1 homolog (S, pombe)	WEE1	1.60841	BX641032	0.0438731	protein phosphorylation
small nucleolar RNA, H/ACA box 7B	SNORA7B	1.5801	NR_002992	0.00673758	---
retinol binding protein 4, plasma	RBP4	1.5793	NM_006744	0.0404669	eye development
transmembrane protein 133	TMEM133	1.57757	NM_032021	0.0045875	---
hypothetical LOC349196	LOC349196	1.56808	NR_027000	0.0378318	---
family with sequence similarity 180, member A	FAM180A	1.56439	NM_205855	0.0143075	---
tenascin C	TNC	1.56398	NM_002160	0.0135815	cell adhesion
potassium channel regulator	KCNRG	1.54357	NM_173605	0.0296224	potassium ion transport
zinc finger protein 671	ZNF671	1.53918	NM_024833	0.0231269	regulation of transcription, DNA-dependent
microfibrillar-associated protein 4	MFAP4	1.52247	NM_001198695	0.0497818	cell adhesion
phosphoglucomutase 2-like 1	PGM2L1	1.51414	NM_173582	0.0137798	carbohydrate metabolic process
Meis homeobox 2	MEIS2	1.49938	NM_172316	0.00634505	negative regulation of transcription from RNA polymerase II
methylcrotonoyl-CoA carboxylase 2 (beta)	MCCC2	1.49277	NM_022132	0.00119191	leucine catabolic process
methylcrotonoyl-CoA carboxylase 2 (beta)	MCCC2	1.49277	NM_022132	0.00119191	leucine catabolic process
RAD51AP1	RAD51AP1	1.48666	NM_001130862	0.00219357	double-strand break repair via homologous recombination
S100 calcium binding protein A2	S100A2	1.47598	NM_005978	0.0217263	endothelial cell migration
A kinase (PRKA) anchor protein 1	AKAP1	1.46531	NM_003488	0.0329443	negative regulation of cardiac muscle hypertrophy
amyloid beta (A4) precursor protein-binding, family B, member 1	APBB1	1.46163	NM_001164	0.000425434	response to DNA damage stimulus
malic enzyme 3, NADP(+)-dependent, mitochondrial	ME3	1.45411	NM_001014811	0.0336588	pyruvate metabolic process
golgin A6 family, member A	GOLGA6A	1.44799	NM_001038640	0.0208133	---
thiamine triphosphatase	THTPA	1.43728	NM_024328	0.00336072	generation of precursor metabolites and energy
synaptosomal-associated protein, 25kDa	SNAP25	1.43709	NM_003081	0.00113525	neurotransmitter uptake
phosphodiesterase 4B, cAMP-specific	PDE4B	1.43534	NM_002600	0.0170978	cAMP catabolic process
alkylation repair homolog 1 (E, coli)	ALKBH1	1.43397	NM_006020	0.044141	in utero embryonic development
5-hydroxytryptamine (serotonin) receptor 2A	HTR2A	1.4329	NM_000621	0.00972346	temperature homeostasis
family with sequence similarity 40, member A	FAM40A	1.43198	NM_033088	0.00429728	biological_process
complement component 4A (Rodgers blood group)	C4A	1.42537	NM_007293	0.0233998	inflammatory response
complement component 4A (Rodgers blood group)	C4A	1.42537	NM_007293	0.0233998	inflammatory response
complement component 4A (Rodgers blood group)	C4A	1.42537	NM_007293	0.0233998	inflammatory response
bone morphogenetic protein 8b	BMP8B	1.42524	NM_001720	0.013321	skeletal system development
hypothetical LOC349196	LOC349196	1.41999	NR_027000	0.0434251	---
glucuronidase, beta	GUSB	1.41937	NM_000181	0.0244961	carbohydrate metabolic process
phosphodiesterase 1A, calmodulin-dependent	PDE1A	1.41851	NM_005019	0.0214486	signal transduction
alkB, alkylation repair homolog 2 (E, coli)	ALKBH2	1.4168	NM_001145374	0.00778056	DNA dealkylation involved in DNA repair
microRNA 99a	MIR99A	1.4135	NR_029514	0.0274801	---
basonuclin 2	BNC2	1.40801	NM_017637	0.0420106	regulation of transcription
mucin 12, cell surface associated	MUC12	1.40767	NM_001164462	0.011696	regulation of cell growth
HECT domain containing 3	HECTD3	1.40664	NM_024602	0.0363451	protein modification process
melanophilin	MLPH	1.40445	NM_024101	0.014805	protein targeting
RNA binding motif protein 19	RBM19	1.40087	NM_016196	0.0328651	multicellular organismal development
runt-related transcription factor 2	RUNX2	1.39976	NM_001024630	0.016074	ossification
von Willebrand factor A domain containing 5A	VWA5A	1.39886	NM_001130142	0.0081286	---
RAB38, member RAS oncogene family	RAB38	1.39808	NM_022337	0.0487873	small GTPase mediated signal transduction
vitamin D (1,25- dihydroxyvitamin D3) receptor	VDR	1.39589	NM_001017535	0.000497922	skeletal system development
KH domain containing, RNA binding, signal transduction associat	KHDRBS3	1.39575	NM_006558	0.032869	mRNA processing
nuclear receptor coactivator 2	NCOA2	1.39006	NM_006540	0.0423423	regulation of transcription, DNA-dependent
peroxisome proliferator-activated receptor delta	PPARD	1.3883	NM_001171818	0.0379977	negative regulation of transcription from RNA polymerase
zinc finger protein 286A	ZNF286A	1.38702	NM_020652	0.00136974	regulation of transcription, DNA-dependent
DAN domain family, member 5	DAND5	1.38404	NM_152654	0.00187605	determination of left/right symmetry
EF-hand domain family, member A2	EFHA2	1.3836	NM_181723	0.012914	---
platelet-derived growth factor receptor, alpha polypeptide	PDGFRA	1.3816	NM_006206	0.0113186	luteinization
proline rich 16	PRR16	1.38077	NM_016644	0.0135037	---
nuclear receptor subfamily 1, group H, member 2	NR1H2	1.38042	NM_007121	0.025488	regulation of transcription from RNA polymerase II promoter
integrator complex subunit 7	INTS7	1.37943	NM_015434	0.00381156	snRNA processing
chromosome 19 open reading frame 71	C19orf71	1.37915	NM_001135580	0.00435631	---
succinate-CoA ligase, GDP-forming, beta subunit	SUCLG2	1.37727	NM_003848	0.0345736	tricarboxylic acid cycle
dehydrogenase E1 and transketolase domain containing 1	DHTKD1	1.37702	NM_018706	0.00205595	glycolysis
zinc finger protein 691	ZNF691	1.37529	NM_015911	0.0176009	---
gamma-glutamyl hydrolase	GGH	1.37436	NM_003878	0.0227644	glutamine metabolic process
platelet-derived growth factor alpha polypeptide	PDGFA	1.37248	NM_002607	0.0282275	angiogenesis
aldehyde oxidase 1	AOX1	1.37096	NM_001159	0.0435403	oxygen and reactive oxygen species metabolic process
bone morphogenetic protein receptor, type IA	BMPR1A	1.37088	NM_004329	0.0306009	in utero embryonic development
zinc finger protein 521	ZNF521	1.36914	NM_015461	0.00677072	---
malonyl-CoA decarboxylase	MLYCD	1.36884	NM_012213	0.0327807	acetyl-CoA metabolic process
KIAA1919	KIAA1919	1.36697	NM_153369	0.0159901	ion transport
cyclin J	CCNJ	1.36675	NM_001134375	0.0426905	---
WD and tetratricopeptide repeats 1	WDTC1	1.36662	NM_015023	0.0368105	in utero embryonic development
ankyrin repeat domain 53	ANKRD53	1.36569	NM_024933	0.0194317	---
glutathione S-transferase mu 4	GSTM4	1.36559	NM_000850	0.0489052	metabolic process
nucleolar and spindle associated protein 1	NUSAP1	1.36498	NM_016359	0.0363734	mitotic sister chromatid segregation
phospholipase D family, member 6	PLD6	1.36253	NM_178836	0.0223602	lipid catabolic process
thrombospondin 3	THBS3	1.3604	NM_007112	0.020465	growth plate cartilage development
DEAH (Asp-Glu-Ala-His) box polypeptide 38	DHX38	1.36009	NM_014003	0.0187733	nuclear mRNA splicing, via spliceosome
basic helix-loop-helix domain containing, class B, 9	BHLHB9	1.35877	NM_001142524	0.0292391	---
twinfilin, actin-binding protein, homolog 2 (Drosophila)	TWF2	1.35852	NM_007284	0.00517312	response to molecule of bacterial origin
solute carrier family 25, member 13 (citrin)	SLC25A13	1.35807	NM_001160210	0.0344409	ATP biosynthetic process
glucuronidase, beta pseudogene	LOC100170939	1.35764	NR_024054	0.00745297	---
zinc finger protein 286B	ZNF286B	1.35696	NM_001145045	0.0229767	regulation of transcription
XIAP associated factor 1	XAF1	1.3563	NM_017523	0.044307	apoptosis // inferred from electronic annotation
ectonucleotide pyrophosphatase/phosphodiesterase 1	ENPP1	1.35588	NM_006208	0.0184844	generation of precursor metabolites and energy
KIAA1737	KIAA1737	1.3555	NM_033426	0.018067	---
ankyrin repeat domain 13A	ANKRD13A	1.3544	NM_033121	0.0111585	---
myeloid/lymphoid or mixed-lineage leukemia	MLLT4	1.35433	NM_001040000	0.00487058	cell adhesion
galectin-related protein	HSPC159	1.35313	NM_014181	0.0195345	---
plasminogen-like B2	PLGLB2	1.35305	NM_002665	0.0307094	apoptosis
plasminogen-like B2	PLGLB2	1.35305	NM_002665	0.0307094	apoptosis
hypothetical LOC151009	LOC151009	1.35203	NR_027244	0.0175276	---
suppressor of cytokine signaling 3	SOCS3	1.35034	NM_003955	0.0143915	response to hypoxia
solute carrier family 25, member 37	SLC25A37	1.34989	AF495725	0.0202827	ion transport
Josephin domain containing 1	JOSD1	1.34853	NM_014876	0.00618016	---
t-complex 11 (mouse)-like 2	TCP11L2	1.34596	NM_152772	0.0327837	---
3-phosphoinositide dependent protein kinase-1	PDPK1	1.34528	ENST00000342085	0.00098769	negative regulation of protein kinase activity
F-box and leucine-rich repeat protein 20	FBXL20	1.34457	NM_032875	0.0374049	---
complement component 7	C7	1.34346	NM_000587	0.0491095	cellular sodium ion homeostasis
activator of basal transcription 1	ABT1	1.34175	NM_013375	0.0170082	transcription from RNA polymerase II promoter
zinc finger protein 542	ZNF542	1.34046	NR_033418	0.0161591	regulation of transcription, DNA-dependent
hydroxysteroid dehydrogenase like 1	HSDL1	1.33921	NM_031463	0.0389793	oxidation reduction
chromosome 12 open reading frame 51	C12orf51	1.33904	NM_001109662	0.0186825	protein modification process
G protein-coupled receptor associated sorting protein 1	GPRASP1	1.33661	NM_014710	0.0159496	---
WD repeat domain 31	WDR31	1.336	NM_001012361	0.0467114	---
histone cluster 1, H3i	HIST1H3I	1.33522	NM_003533	0.0439154	---
ubiquitin specific peptidase 18	USP18	1.33458	NM_017414	0.0005636	ubiquitin-dependent protein catabolic process
solute carrier family 6 (neurotransmitter transporter, taurine)	SLC6A6	1.33369	NM_003043	0.0483593	cellular amino acid metabolic process
glucuronidase, beta-like 1	GUSBL1	1.33282	NR_003504	0.00692419	---
zinc finger protein 442	ZNF442	1.33195	NM_030824	0.0470501	regulation of transcription, DNA-dependent
protease, serine, 33	PRSS33	1.33136	NM_152891	0.0126577	proteolysis
adenosine deaminase, tRNA-specific 1	ADAT1	1.33022	NM_012091	0.0115616	RNA processing
phospholipid scramblase 1	PLSCR1	1.32936	NM_021105	0.0263029	response to virus
hect domain and RLD 2 pseudogene 4	HERC2P4	1.32907	NR_002827	0.0018795	DNA repair /
fatty acid binding protein 4, adipocyte	FABP4	1.32817	NM_001442	0.033225	cytokine production
haptoglobin-related protein	HPR	1.32811	NM_020995	0.0031017	proteolysis
kelch domain containing 1	KLHDC1	1.32757	NM_172193	0.016581	---
TRAF-type zinc finger domain containing 1	TRAFD1	1.32603	NM_001143906	0.0412677	response to cytokine stimulus
glucuronidase, beta/immunoglobulin lambda-like polypeptide 1	LOC91316	1.32568	NR_024448	0.00201002	---
mevalonate (diphospho) decarboxylase	MVD	1.32476	NM_002461	0.0479642	cholesterol biosynthetic process
bromodomain and PHD finger containing, 3	BRPF3	1.32397	NM_015695	0.00627099	chromatin modification
zinc finger protein 56	ZNF56	1.32391	ENST00000341262	0.00961606	regulation of transcription, DNA-dependent
intraflagellar transport 122 homolog (Chlamydomonas)	IFT122	1.32344	NM_052985	0.00402373	neural tube closure
mitochondrial ribosomal protein S7	MRPS7	1.32325	NM_015971	0.0294737	translation
zinc finger protein 250	ZNF250	1.32154	NM_021061	0.00739662	regulation of transcription, DNA-dependent
leucine rich repeat containing 59	LRRC59	1.32132	NM_018509	0.0291651	---
bone morphogenetic protein receptor, type IA	BMPR1A	1.32112	NM_004329	0.00798977	in utero embryonic development
Bardet-Biedl syndrome 1	BBS1	1.32101	NM_024649	0.0197947	retina homeostasis
hypothetical LOC100128175	LOC100128175	1.32084	AF119886	0.0300968	---
kelch-like 2, Mayven (Drosophila)	KLHL2	1.32082	NM_007246	0.00824723	intracellular protein transport
sorting nexin 9	SNX9	1.31971	NM_016224	0.0370609	intracellular protein transport
nuclear factor of activated T-cells, cytoplasmic, calcineurin-dependent 2 interacting protein	NFATC2IP	1.31943	NM_032815	0.0217997	cytokine production
transmembrane protein 89	TMEM89	1.31941	NM_001008269	0.030206	---
coiled-coil domain containing 155	CCDC155	1.31792	NM_144688	0.027403	---
Kruppel-like factor 6	KLF6	1.31773	NM_001300	0.0119588	regulation of transcription, DNA-dependent
fused in sarcoma	FUS	1.3176	NM_004960	0.0167941	cell death
midline 1 (Opitz/BBB syndrome)	MID1	1.31752	NM_000381	0.00561304	microtubule cytoskeleton organization
multiple PDZ domain protein	MPDZ	1.31713	NM_003829	0.0198637	interspecies interaction between organisms
hypothetical LOC349196	LOC349196	1.31624	NR_027000	0.00440423	---
zinc finger protein 33A	ZNF33A	1.31401	NM_006954	0.0423595	regulation of transcription, DNA-dependent
solute carrier family 16, member 4	SLC16A4	1.31351	NM_004696	0.0258429	monocarboxylic acid transport
ectonucleoside triphosphate diphosphohydrolase 3	ENTPD3	1.31271	NM_001248	0.0256699	nucleoside diphosphate catabolic process
leucine rich repeat containing 17	LRRC17	1.3105	NM_005824	0.0151663	osteoblast differentiation
collagen, type XIII, alpha 1	COL13A1	1.30993	NM_001130103	0.0139513	morphogenesis of a branching structure
TBC1 domain family, member 25	TBC1D25	1.30933	NM_002536	0.0396834	regulation of Rab GTPase activity
stathmin 1	STMN1	1.30754	NM_203401	0.0346702	microtubule depolymerization
3-phosphoinositide dependent protein kinase-1	PDPK1	1.30751	ENST00000342085	3.90084e-05	negative regulation of protein kinase activity
TRM1 tRNA methyltransferase 1 homolog (S, cerevisiae)	TRMT1	1.3064	NM_017722	0.00691083	tRNA processing
nicolin 1	NICN1	1.30618	NM_032316	0.0242206	glycine catabolic process
glucuronidase, beta pseudogene 1	GUSBP1	1.30569	NR_027026	0.00827732	---
GLI family zinc finger 2	GLI2	1.30534	NM_005270	0.039787	negative regulation of transcription from RNA polymerase II
transforming growth factor beta regulator 4	TBRG4	1.30518	NM_004749	0.0249296	G1 phase of mitotic cell cycle
hypothetical LOC349196	LOC349196	1.30438	NR_027000	0.032664	---
hypothetical LOC349196	LOC349196	1.30438	NR_027000	0.032664	---
active BCR-related gene	ABR	1.30432	NM_021962	0.0472163	apoptosis
InaD-like (Drosophila)	INADL	1.30338	NM_176877	0.0227721	intracellular signaling pathway
zinc finger protein 354C	ZNF354C	1.3027	NM_014594	0.04469	regulation of transcription, DNA-dependent
transforming growth factor, beta receptor III	TGFBR3	1.30172	NM_003243	0.00884586	epithelial to mesenchymal transition
microfibrillar-associated protein 3	MFAP3	1.30155	NR_024152	0.0279622	---
single stranded DNA binding protein 3	SSBP3	1.30126	NM_145716	0.00116333	---
CD37 molecule	CD37	1.3005	NM_001774	0.033339	positive regulation of immunoglobulin production
angiopoietin-like 5	ANGPTL5	1.29881	NM_178127	0.0118014	signal transduction
DEAH (Asp-Glu-Ala-His) box polypeptide 8	DHX8	1.29766	NM_004941	0.033459	RNA processing
UTP23, small subunit (SSU) processome component, homolog (yeast)	UTP23	1.29744	NM_032334	0.0189321	rRNA processing
deafness, autosomal dominant 5	DFNA5	1.29732	NM_004403	0.02382	sensory perception of sound
deoxyribonuclease I	DNASE1	1.29696	NM_005223	0.0277838	DNA catabolic process
LUC7-like (S, cerevisiae)	LUC7L	1.29696	NM_018032	0.0244196	negative regulation of striated muscle tissue development
embigin	EMB	1.29644	NM_198449	0.00710351	cell adhesion
potassium large conductance calcium-activated channel, subfamily	KCNMB2	1.29612	NM_005832	0.0204187	regulation of action potential
cullin 7	CUL7	1.29602	NM_014780	0.0345081	vasculogenesis
chromosome 4 open reading frame 42	C4orf42	1.29468	NR_033339	0.0455358	---
period homolog 1 (Drosophila)	PER1	1.29459	NM_002616	0.000984857	regulation of transcription, DNA-dependent
epithelial stromal interaction 1 (breast)	EPSTI1	1.29457	NM_001002264	0.0485446	---
synergin, gamma	SYNRG	1.29397	NM_007247	0.0420567	intracellular protein transport
zinc finger and BTB domain containing 34	ZBTB34	1.29233	NM_001099270	0.0260393	regulation of transcription
zinc finger homeobox 4	ZFHX4	1.29179	NM_024721	0.038872	regulation of transcription, DNA-dependent
glutamyl-tRNA synthetase 2, mitochondrial (putative)	EARS2	1.28906	NM_001083614	0.0381429	glutamyl-tRNA aminoacylation
zinc finger protein 575	ZNF575	1.28894	NM_174945	0.041148	regulation of transcription
hect domain and RLD 2	HERC2	1.28792	NM_004667	0.0416361	DNA repair
glucuronidase, beta pseudogene	SMA5	1.28644	NR_034021	0.0144208	---
WD repeat domain 19	WDR19	1.28594	NM_025132	0.0495158	cell projection organization
solute carrier family 41, member 1	SLC41A1	1.28589	NM_173854	0.00589802	---
small nucleolar RNA, H/ACA box 38	SNORA38	1.28477	NR_002971	0.0158811	---
brain protein 44-like	BRP44L	1.28468	NM_016098	0.0219315	biological_process
methylenetetrahydrofolate dehydrogenase (NADP+ dependent) 1	MTHFD1	1.28433	NM_005956	0.0361885	histidine biosynthetic process
limb bud and heart development homolog (mouse)	LBH	1.28401	NM_030915	0.0319579	multicellular organismal development
glucuronidase, beta pseudogene	SMA5	1.28389	NR_034021	0.0281147	---
coiled-coil and C2 domain containing 2A	CC2D2A	1.28197	NM_001080522	0.0419691	cell projection organization
La ribonucleoprotein domain family, member 4B	LARP4B	1.28172	NM_015155	0.0281228	---
hect domain and RLD 2 pseudogene 4	HERC2P4	1.28132	NR_002827	0.00638767	DNA repair
COMM domain containing 8	COMMD8	1.28114	NM_017845	0.00412376	---
erythropoietin receptor	EPOR	1.27854	NM_000121	0.0390349	signal transduction
kelch-like 24 (Drosophila)	KLHL24	1.2781	NM_017644	0.0129865	---
elastin microfibril interfacer 1	EMILIN1	1.27788	NM_007046	0.0429467	cell adhesion
TIA1 cytotoxic granule-associated RNA binding protein	TIA1	1.27758	NM_022173	0.0399603	apoptosis
FERM domain containing 4B	FRMD4B	1.27722	NM_015123	0.0199277	---
CCCTC-binding factor (zinc finger protein)-like	CTCFL	1.27703	BC137482	0.0174638	regulation of gene expression by genetic imprinting
family with sequence similarity 122A	FAM122A	1.27666	NM_138333	0.0346563	---
zinc finger protein 238	ZNF238	1.27652	NM_205768	0.0432392	negative regulation of transcription from RNA polymerase II
KIAA1949	KIAA1949	1.27632	NM_133471	0.0266822	---
2',5'-oligoadenylate synthetase 1, 40	OAS1	1.27629	NM_016816	0.0353646	nucleobase, nucleoside, nucleotide and nucleic acid metabolism
basic, immunoglobulin-like variable motif containing	BIVM	1.27516	NM_017693	0.00349582	---
low density lipoprotein receptor-related protein 6	LRP6	1.27437	NM_002336	0.0255851	somitogenesis
Hermansky-Pudlak syndrome 4	HPS4	1.2743	NM_022081	0.0305064	protein targeting
chromosome 5 open reading frame 41	C5orf41	1.27426	NM_153607	0.00844639	regulation of transcription, DNA-dependent
phosphofructokinase, muscle	PFKM	1.27344	NM_001166686	0.0317618	fructose 6-phosphate metabolic process
protein phosphatase 1, regulatory (inhibitor) subunit 3B	PPP1R3B	1.27327	NM_024607	0.0498277	carbohydrate metabolic process
neural precursor cell expressed, developmentally down-regulated 4-like	NEDD4L	1.27294	NM_001144967	0.0348862	protein modification process
chemokine (C-X3-C motif) ligand 1	CX3CL1	1.2728	NM_002996	0.0199767	chemotaxis
protein kinase-like protein SgK196	SGK196	1.27266	NM_032237	0.0472112	protein phosphorylation
ubiquitin specific peptidase 42	USP42	1.27242	NM_032172	0.0144321	ubiquitin-dependent protein catabolic process
WD repeat domain 35	WDR35	1.27101	NM_001006657	0.00606106	---
zinc finger protein 91	ZNF91	1.27072	NM_003430	0.044785	regulation of transcription, DNA-dependent
protein disulfide isomerase family A, member 5	PDIA5	1.27011	NM_006810	0.0418719	protein folding
zinc finger homeobox 2	ZFHX2	1.26963	NM_033400	0.00372554	regulation of transcription, DNA-dependent
aurora kinase B	AURKB	1.26931	NM_004217	0.0220715	cytokinesis
PAN2 poly(A) specific ribonuclease subunit homolog	PAN2	1.2686	NM_001127460	0.016574	nuclear-transcribed mRNA catabolic process, nonsense-medi
high density lipoprotein binding protein	HDLBP	1.26828	NM_005336	0.0242644	lipid transport
nuclear mitotic apparatus protein 1	NUMA1	1.26759	NM_006185	0.0115399	mitotic anaphase
inositol(myo)-1(or 4)-monophosphatase 2	IMPA2	1.26743	NM_014214	0.00430459	phosphate metabolic process
CD4 molecule	CD4	1.26739	NM_000616	0.00861507	cytokine production
chromosome 3 open reading frame 26	C3orf26	1.26729	NM_032359	0.00809061	---
threonine synthase-like 2 (S, cerevisiae)	THNSL2	1.26729	NM_018271	0.00355029	biological_process
macrophage stimulating 1 (hepatocyte growth factor-like)	MST1	1.26723	NM_020998	0.0421804	proteolysis
gonadotropin-releasing hormone 1 (luteinizing-releasing hormone)	GNRH1	1.26704	NM_000825	0.030188	anti-apoptosis
serine active site containing 1	SERAC1	1.26621	NM_032861	0.0128053	extracellular matrix organization
chromosome 19 open reading frame 29	C19orf29	1.26617	NM_001080543	0.0410846	mRNA processing
ran-specific GTPase-activating protein-like	LOC100508181	1.26592	XM_003120300	0.021567	---
neuroepithelial cell transforming 1	NET1	1.26518	NM_001047160	0.0409702	regulation of cell growth
ATP-binding cassette, sub-family A (ABC1), member 1	ABCA1	1.26423	NM_005502	0.0114649	peptide secretion
nucleus accumbens associated 1	NACC1	1.26395	NM_052876	0.0230864	induction of apoptosis
jun proto-oncogene	JUN	1.26254	NM_002228	0.0286852	angiogenesis
KIAA1328	KIAA1328	1.26246	NM_020776	0.0314813	---
CD9 molecule	CD9	1.26235	NM_001769	0.0248608	cellular component movement
glucuronidase, beta pseudogene 3	GUSBP3	1.26226	BT006760	0.0115887	---
raftlin family member 2	RFTN2	1.26187	NM_144629	0.0314999	---
signal transducer and activator of transcription 2, 113kDa	STAT2	1.26089	NM_005419	0.0487024	regulation of transcription from RNA polymerase II promoter
family with sequence similarity 63, member B	FAM63B	1.26076	NM_001040450	0.0427583	biological_process
guanine nucleotide binding protein-like 1	GNL1	1.2607	NM_005275	0.0473682	T cell mediated immunity
fumarate hydratase	FH	1.2606	NM_000143	0.0286049	tricarboxylic acid cycle
latent transforming growth factor beta binding protein 2	LTBP2	1.26052	NM_000428	0.0271938	protein targeting
transcription factor 19	TCF19	1.2602	NM_007109	0.0312164	regulation of transcription from RNA polymerase II promoter
serine/arginine-rich splicing factor 7	SRSF7	1.26007	NM_001031684	0.0323925	mRNA processing
tektin 4	TEKT4	1.25948	NM_144705	0.0421127	microtubule cytoskeleton organization
poly (ADP-ribose) polymerase family, member 6	PARP6	1.2592	NM_020214	0.0478555	---
neutral sphingomyelinase (N-SMase) activation associated factor	NSMAF	1.25896	NM_003580	0.0441294	ceramide metabolic process
KIAA1598	KIAA1598	1.25871	NM_001127211	0.0476971	multicellular organismal development
vitrin	VIT	1.25838	NM_053276	0.00389952	---
secreted frizzled-related protein 2	SFRP2	1.25815	NM_003013	0.00447484	patterning of blood vessels
WD repeat domain 76	WDR76	1.2577	NM_024908	0.0156521	---
OTU domain containing 4	OTUD4	1.25733	NM_001102653	0.0443759	biological_process
N-myc downstream regulated 1	NDRG1	1.25655	NM_001135242	0.00629249	response to metal ion
transmembrane protein 167B	TMEM167B	1.25642	NM_020141	0.0390345	---
transmembrane protein 167B	TMEM167B	1.25642	NM_020141	0.0390345	---
microRNA 9-3	MIR9-3	1.25538	NR_029692	0.03195	---
chromosome 3 open reading frame 77	C3orf77	1.25529	NM_001145030	0.0175906	---
tight junction protein 2 (zona occludens 2)	TJP2	1.2552	NM_004817	0.0084936	response to organic substance
guanine nucleotide binding protein-like 1	GNL1	1.25438	NM_005275	0.028598	T cell mediated immunity
dermokine	DMKN	1.25419	NM_001126056	0.0187386	---
olfactomedin-like 3	OLFML3	1.25411	NM_020190	0.0130806	multicellular organismal development
desmoglein 3	DSG3	1.25382	NM_001944	0.0131988	cell adhesion
aquaporin 7	AQP7	1.25378	NM_001170	0.0228898	generation of precursor metabolites and energy
chromosome 2 open reading frame 3	C2orf3	1.25317	NM_003203	0.0477116	regulation of transcription, DNA-dependent
intraflagellar transport 172 homolog (Chlamydomonas)	IFT172	1.253	NM_015662	0.0476092	neural tube formation
Alstrom syndrome 1	ALMS1	1.25268	NM_015120	0.0489302	lipid metabolic process
KIAA0895	KIAA0895	1.25253	NM_001100425	0.0431806	---
protein phosphatase 1, regulatory (inhibitor) subunit 15A	PPP1R15A	1.25237	NM_014330	0.0170003	regulation of translation
cytochrome P450, family 1, subfamily A, polypeptide 2	CYP1A2	1.25222	NM_000761	0.0189427	steroid catabolic process
solute carrier family 47, member 1	SLC47A1	1.25162	NM_018242	0.03127	---
prune homolog 2 (Drosophila)	PRUNE2	1.25135	NM_015225	0.0154407	apoptosis /
chromosome 2 open reading frame 57	C2orf57	1.25114	NM_152614	0.0383365	---
zinc fingers and homeoboxes 3	ZHX3	1.25011	NM_015035	0.0111563	negative regulation of transcription, DNA-dependent
Hermansky-Pudlak syndrome 3	HPS3	1.24945	NM_032383	0.00753336	organelle organization
chromosome 21 open reading frame 63	C21orf63	1.24921	NM_058187	0.0109521	---
Tu translation elongation factor, mitochondrial	TUFM	1.24861	NM_003321	0.0243518	translational elongation
zinc finger protein 426	ZNF426	1.24845	NM_024106	0.0492087	regulation of transcription, DNA-dependent
protocadherin beta 11	PCDHB11	1.24832	NM_018931	0.0102493	cell adhesion
pantothenate kinase 4	PANK4	1.2483	NM_018216	0.0183881	coenzyme A biosynthetic process
CCR4-NOT transcription complex, subunit 6-like	CNOT6L	1.24825	NM_144571	0.0457833	mRNA processing
pumilio homolog 1 (Drosophila)	PUM1	1.24782	NM_001020658	8.37506e-05	regulation of translation
thyroid hormone receptor associated protein 3	THRAP3	1.24776	NM_005119	0.0328445	transcription initiation from RNA polymerase II promoter
amylase, alpha 2A (pancreatic)	AMY2A	1.2475	NM_000699	0.0226892	carbohydrate metabolic process
intersectin 2	ITSN2	1.24718	NM_006277	0.0115545	endocytosis
ubiquitin specific peptidase 17-like 2	USP17L2	1.24597	NM_201402	0.0343653	ubiquitin-dependent protein catabolic process
ubiquitin specific peptidase 17-like 2	USP17L2	1.24597	NM_201402	0.0343653	ubiquitin-dependent protein catabolic process
coenzyme Q6 homolog, monooxygenase (S, cerevisiae)	COQ6	1.24515	NM_182476	0.0329878	ubiquinone biosynthetic process
aryl hydrocarbon receptor interacting protein	AIP	1.24424	NM_003977	0.0019313	protein targeting to mitochondrion
stromal antigen 2	STAG2	1.24286	NM_001042750	0.0143188	cell cycle
transcription factor 19	TCF19	1.24272	NM_007109	0.0308432	regulation of transcription from RNA polymerase II promoter
transcription factor 19	TCF19	1.24272	NM_007109	0.0308432	regulation of transcription from RNA polymerase II promoter
latexin	LXN	1.24212	NM_020169	0.0431774	detection of temperature stimulus involved in sensory percep
protamine 3	PRM3	1.24098	NM_021247	0.00648237	multicellular organismal development
DDB1 and CUL4 associated factor 15	DCAF15	1.24081	NM_138353	0.0177797	---
transducin (beta)-like 1X-linked	TBL1X	1.24014	NM_005647	0.0283594	proteolysis
family with sequence similarity 116, member A	FAM116A	1.23976	NM_152678	0.0462388	---
zinc finger, C4H2 domain containing	ZC4H2	1.23851	NM_001178032	0.0369863	---
transmembrane protein 26	TMEM26	1.23844	NM_178505	0.0403709	---
chromosome X open reading frame 1	CXorf18	1.23835	AK093505	0.049878	---
keratin associated protein 4-1	KRTAP4-1	1.23811	NM_033060	0.0275483	---
absent in melanoma 1	AIM1	1.23688	NM_001624	0.0281892	biological_process
signal-induced proliferation-associated 1 like 2	SIPA1L2	1.23654	NM_020808	0.0407755	regulation of small GTPase mediated signal transduction
NHL repeat containing 2	NHLRC2	1.23611	NM_198514	0.0297496	cell redox homeostasis
EF-hand domain family, member A1	EFHA1	1.2357	NM_152726	0.00722902	---
kelch-like 36 (Drosophila)	KLHL36	1.23448	NM_024731	0.0401244	---
structural maintenance of chromosomes 6	SMC6	1.23437	NM_001142286	0.0250993	DNA repair
F-box and leucine-rich repeat protein 2	FBXL2	1.23421	NM_012157	0.0331047	protein modification process
complement component 3	C3	1.23413	NM_000064	0.0394849	positive regulation of type IIa hypersensitivity
ADAMTS-like 1	ADAMTSL1	1.23389	NM_001040272	0.0471177	---
polymerase (RNA) I polypeptide A, 194kDa	POLR1A	1.23376	NM_015425	0.0428625	transcription
consortin, connexin sorting protein	CNST	1.23373	NM_152609	0.0115538	positive regulation of Golgi to plasma membrane protein tran
gamma-glutamyltransferase 5	GGT5	1.23368	NM_001099781	0.0335176	cellular amino acid metabolic process
secretoglobin, family 1C, member 1	SCGB1C1	1.23325	NM_145651	0.0488223	---
abhydrolase domain containing 5	ABHD5	1.23256	NM_016006	0.0450409	lipid metabolic process
fibroblast activation protein, alpha	FAP	1.23235	NM_004460	0.00196194	proteolysis
coiled-coil-helix-coiled-coil-helix domain containing 6	CHCHD6	1.23221	NM_032343	0.00182478	---
mitochondrial intermediate peptidase	MIPEP	1.23149	NM_005932	0.005065	proteolysis
CUB domain containing protein 1	CDCP1	1.23137	NM_022842	0.0156637	---
MAD2 mitotic arrest deficient-like 2 (yeast)	MAD2L2	1.23119	NM_001127325	0.0249832	cell cycle
glucuronic acid epimerase	GLCE	1.23074	NM_015554	0.0130942	heparan sulfate proteoglycan biosynthetic process
collapsin response mediator protein 1	CRMP1	1.23007	NM_001313	0.0339687	nucleobase, nucleoside, nucleotide and nucleic acid metaboli
microRNA 143	MIR143	1.22988	NR_029684	0.0382673	---
hypothetical LOC100130872	LOC100130872	1.22965	NR_024569	0.0443383	cell adhesion
forkhead box M1	FOXM1	1.22916	NM_202002	0.00912644	regulation of cell growth
cyclin-dependent kinase 10	CDK10	1.22835	NM_052988	0.0368404	protein phosphorylation
family with sequence similarity 195, member A	FAM195A	1.22807	BC001912	0.0432584	---
ATM interactor	ATMIN	1.22757	NM_015251	0.0267389	response to DNA damage stimulus
TPX2, microtubule-associated, homolog (Xenopus laevis)	TPX2	1.22712	NM_012112	0.0230112	apoptosis
ribosomal protein S6 kinase, 90kDa, polypeptide 6	RPS6KA6	1.22703	NM_014496	0.0319551	protein phosphorylation
keratin associated protein 5-1	KRTAP5-1	1.22679	NM_001005922	0.00536967	---
cathepsin K	CTSK	1.22613	NM_000396	0.0391589	intramembranous ossification
heparin-binding EGF-like growth factor	HBEGF	1.2261	NM_001945	0.0037147	signal transduction
translocator protein 2	TSPO2	1.2259	NM_001010873	0.0322809	transport
melanoma antigen family E, 1	MAGEE1	1.22481	NM_020932	0.0114775	biological_process
ubiquitin specific peptidase 36	USP36	1.22387	NM_025090	0.0479671	ubiquitin-dependent protein catabolic process
kyphoscoliosis peptidase	KY	1.22384	NM_178554	0.00677498	---
cyclin-dependent kinase 2	CDK2	1.22363	NM_001798	0.0314011	G2/M transition of mitotic cell cycle
myosin X	MYO10	1.22351	NM_012334	0.0498275	signal transduction
microtubule associated monooxygenase, calponin and LIM domain containing 1	MICAL1	1.22284	NM_022765	0.00561691	cytoskeleton organization
RNA binding protein, fox-1 homolog (C, elegans) 2	RBFOX2	1.22124	NM_001082578	0.0268405	mRNA processing
family with sequence similarity 48, member A	FAM48A	1.22104	NM_001014286	0.0145911	multicellular organismal development
small nucleolar RNA, C/D box 79	SNORD79	1.22074	NR_003939	0.0339827	---
solute carrier family 10, member 3	SLC10A3	1.22026	NM_019848	0.0220658	transport
transmembrane 4 L six family member 5	TM4SF5	1.22004	NM_003963	0.0359928	---
high-mobility group box 3	HMGB3	1.2194	NM_005342	0.0168354	DNA recombination
helicase-like transcription factor	HLTF	1.21856	NM_003071	0.00142471	transcription
bicaudal C homolog 1 (Drosophila)	BICC1	1.21854	NM_001080512	0.0493997	multicellular organismal development
HLA complex group 27	HCG27	1.21831	NR_026791	0.0255166	---
ISG15 ubiquitin-like modifier	ISG15	1.21792	NM_005101	0.0202666	cell-cell signaling
chromodomain helicase DNA binding protein 8	CHD8	1.21782	NM_020920	0.0203929	in utero embryonic development
TSPY-like 4	TSPYL4	1.21748	NM_021648	0.0348935	nucleosome assembly
sorting nexin 33	SNX33	1.21625	NM_153271	0.0082164	cell communication
GRAM domain containing 1A	GRAMD1A	1.21548	NM_020895	0.045702	---
T-box 3	TBX3	1.21472	NM_016569	0.0320087	skeletal system development
chromosome 10 open reading frame 11	C10orf11	1.2146	NM_032024	0.0382791	---
Enah/Vasp-like	EVL	1.21453	NM_016337	0.0142261	actin filament organization
glypican 6	GPC6	1.21442	NM_005708	0.0166277	---
inhibitor of DNA binding 4, dominant negative helix-loop-helix protein	ID4	1.21413	NM_001546	0.0412234	G1/S transition of mitotic cell cycle
solute carrier family 2 (facilitated glucose transporter), member 10	SLC2A10	1.2141	NM_030777	0.00997584	carbohydrate transport
peroxisomal biogenesis factor 16	PEX16	1.21403	NM_004813	0.0151917	protein targeting to peroxisome
testis specific, 10 interacting protein	TSGA10IP	1.21398	NM_152762	0.0187087	---
SWI/SNF related, matrix associated, actin dependent regulator of chromatin, subfamily c, member 1	SMARCC1	1.21342	NM_003074	0.0496219	chromatin assembly or disassembly
zinc finger with KRAB and SCAN domains 1	ZKSCAN1	1.21292	NM_003439	0.00844334	regulation of transcription, DNA-dependent
histone deacetylase 4	HDAC4	1.21164	NM_006037	0.0307518	negative regulation of transcription from RNA polymerase II
intraflagellar transport 81 homolog (Chlamydomonas)	IFT81	1.21058	NM_014055	0.0405627	multicellular organismal development
DnaJ (Hsp40) homolog, subfamily C, member 17	DNAJC17	1.21049	NM_018163	0.0146105	protein folding
zinc finger and BTB domain containing 2	ZBTB2	-1.21015	NM_020861	0.041195	regulation of transcription
olfactory receptor, family 6, subfamily C, member 2	OR6C2	-1.21043	NM_054105	0.0195772	sensory perception of smell
acetylserotonin O-methyltransferase	ASMT	-1.21051	NM_001171038	0.00989378	translation
acetylserotonin O-methyltransferase	ASMT	-1.21051	NM_001171038	0.00989378	translation
olfactory receptor, family 6, subfamily C, member 4	OR6C4	-1.21053	NM_001005494	0.0425066	sensory perception of smell
dopamine receptor D5	DRD5	-1.21154	NM_000798	0.0175106	synaptic transmission, dopaminergic
olfactory receptor, family 2, subfamily A, member 25	OR2A25	-1.21165	NM_001004488	0.0298881	sensory perception of smell
tight junction protein 3 (zona occludens 3)	TJP3	-1.21471	NM_014428	0.0421354	---
proline rich 23B	PRR23B	-1.2154	NM_001013650	0.0445267	---
NADH dehydrogenase (ubiquinone) 1 beta subcomplex, 3, 12kDa	NDUFB3	-1.21907	NM_002491	0.00278143	mitochondrial electron transport, NADH to ubiquinone
serine peptidase inhibitor-like, with Kunitz and WAP domains 1	SPINLW1	-1.21957	NM_020398	0.0186024	---
ubiquitin specific peptidase 29	USP29	-1.21988	NM_020903	0.0302361	protein modification process
UDP glucuronosyltransferase 2 family, polypeptide A3	UGT2A3	-1.2224	NM_024743	0.00796975	metabolic process
aquaporin 5	AQP5	-1.22313	NM_001651	0.0448446	water transport
olfactory receptor, family 9, subfamily I, member 1	OR9I1	-1.22325	NM_001005211	0.0151706	sensory perception of smell
keratin associated protein 9-2	KRTAP9-2	-1.22636	NM_031961	0.0175611	---
CD8a molecule	CD8A	-1.22647	NM_001768	0.0338382	T cell mediated immunity
nucleosome assembly protein 1-like 5	NAP1L5	-1.22767	NM_153757	0.00726689	/ nucleosome assembly
histone cluster 1, H4f	HIST1H4F	-1.22981	NM_003540	0.0498963	---
leucine-rich repeat and death domain-containing protein	LOC401387	-1.23111	NM_001161528	0.0140922	signal transduction
astacin-like metallo-endopeptidase (M12 family)	ASTL	-1.23142	NM_001002036	0.0336608	proteolysis
tumor suppressor candidate 5	TUSC5	-1.23195	NM_172367	0.0214227	response to biotic stimulus
DEP domain containing 7	DEPDC7	-1.23301	NM_001077242	0.0164274	biological_process
protamine 1	PRM1	-1.23438	NM_002761	0.0452253	DNA packaging
olfactory receptor, family 51, subfamily B, member 5	OR51B5	-1.23503	NM_001005567	0.0272019	sensory perception of smell
chromosome 3 open reading frame 52	C3orf52	-1.23891	NM_024616	0.0212082	---
zinc finger protein 619	ZNF619	-1.23952	NM_001145082	0.00550888	regulation of transcription
sarcoglycan, alpha (50kDa dystrophin-associated glycoprotein)	SGCA	-1.24133	NM_000023	0.0311351	muscle contraction
phosphoglycerate kinase 2	PGK2	-1.24206	NM_138733	0.0264195	glycolysis
immunoglobulin kappa locus	IGK@	-1.24209	BC030813	0.00326332	immune response
small nuclear ribonucleoprotein polypeptide B	SNRPB2	-1.24366	NM_003092	0.0378153	nuclear mRNA splicing, via spliceosome
proliferating cell nuclear antigen	PCNA	-1.244	NM_002592	0.0368107	DNA replication
microRNA 24-1	MIR24-1	-1.24528	NR_029496	0.0247233	proteolysis
BarH-like homeobox 1	BARHL1	-1.24725	NM_020064	0.000476285	neuron migration
Fas (TNF receptor superfamily, member 6)	FAS	-1.24869	NM_000043	0.0197533	protein complex assembly
arachidonate 12-lipoxygenase, 12R type	ALOX12B	-1.2494	NM_001139	0.0486475	lipid metabolic process
crystallin, gamma A	CRYGA	-1.2498	NM_014617	0.0348514	eye development
mesoderm posterior 2 homolog (mouse)	MESP2	-1.25162	NM_001039958	0.04114	somitogenesis
spermatogenesis associated 19	SPATA19	-1.25287	NM_174927	0.0314085	multicellular organismal development
kelch-like 4 (Drosophila)	KLHL4	-1.25434	NM_019117	0.00885617	biological_process
interferon induced transmembrane protein 5	IFITM5	-1.25502	NM_001025295	0.0377265	multicellular organismal development
oligosaccharyltransferase complex subunit-like	OSTCL	-1.25507	NR_028496	0.0479241	---
chromosome 18 open reading frame 56	C18orf56	-1.25531	NM_001012716	0.027121	nucleobase, nucleoside, nucleotide and nucleic acid metaboli
primase, DNA, polypeptide 1 (49kDa)	PRIM1	-1.25568	NM_000946	0.00100115	DNA replication
tripartite motif-containing 72	TRIM72	-1.2595	NM_001008274	0.0324669	plasma membrane repair
phenylalanyl-tRNA synthetase, beta subunit	FARSB	-1.26012	NM_005687	0.0178982	translation
golgi transport 1B	GOLT1B	-1.26074	NM_016072	0.0286846	protein transport
protocadherin beta 3	PCDHB3	-1.26245	NM_018937	0.00279441	cell adhesion
small proline-rich protein 1B	SPRR1B	-1.26496	NM_003125	0.00669212	epidermis development
solute carrier family 38, member 9	SLC38A9	-1.26624	NM_173514	0.0108528	ion transport
olfactory receptor, family 7, subfamily E, member 5 pseudogene	OR7E5P	-1.26628	NR_027688	0.0440801	---
cytochrome P450, family 24, subfamily A, polypeptide 1	CYP24A1	-1.27014	NM_000782	0.0270061	osteoblast differentiation
microRNA 183	MIR183	-1.27084	NR_029615	0.0226831	---
WW domain containing E3 ubiquitin protein ligase 1	WWP1	-1.27342	NM_007013	0.0275154	protein modification process
alpha-1,4-N-acetylglucosaminyltransferase	A4GNT	-1.27407	NM_016161	0.00389245	carbohydrate metabolic process
UDP-Gal:betaGlcNAc beta 1,3-galactosyltransferase, polypeptide	B3GALT2	-1.2761	NM_003783	0.0259532	protein glycosylation
olfactory receptor, family 1, subfamily E, member 2	OR1E2	-1.27672	NM_003554	0.0151609	signal transduction
hypothetical protein LOC401097	LOC401097	-1.27874	NM_001168214	0.0274206	---
BTG family, member 2	BTG2	-1.27912	NM_006763	0.0451081	DNA repair
archaelysin family metallopeptidase 2 pseudogene 1	AMZ2P1	-1.28009	NR_026903	0.0443917	---
leucine-rich repeat LGI family, member 4	LGI4	-1.28271	NM_139284	0.0364309	adult locomotory behavior
chromosome 8 open reading frame 84	C8orf84	-1.28509	NM_153225	0.00636291	immune response
neuroblastoma breakpoint family, member 22 (pseudogene)	NBPF22P	-1.28779	NR_003719	0.0222119	---
chromosome 12 open reading frame 5	C12orf5	-1.28841	NM_020375	0.00947152	---
olfactory receptor, family 5, subfamily AN, member 1	OR5AN1	-1.29176	NM_001004729	0.0226956	sensory perception of smell
ataxin 3-like	ATXN3L	-1.29179	NM_001135995	0.0452829	regulation of transcription
four jointed box 1 (Drosophila)	FJX1	-1.29193	NM_014344	0.0453147	---
olfactory receptor, family 52, subfamily L, member 2 pseudogene	OR52L2P	-1.29278	ENST00000316540	0.0367571	sensory perception of smell
microsomal glutathione S-transferase 2	MGST2	-1.29464	NM_002413	0.0437399	glutathione biosynthetic process
RALY RNA binding protein-like	RALYL	-1.29663	NM_173848	0.00562187	---
unc-93 homolog B1 (C, elegans)	UNC93B1	-1.29817	NM_030930	0.00586606	intracellular protein transport
olfactory receptor, family 2, subfamily F, member 2	OR2F2	-1.2994	NM_001004685	0.00919295	sensory perception of smell
family with sequence similarity 186, member A	FAM186A	-1.30277	NM_001145475	0.0267982	---
MHC class I polypeptide-related sequence A	MICA	-1.30325	NM_001177519	0.0140881	stimulatory C-type lectin receptor signaling pathway
MORF4 // mortality factor 4	MORF4	-1.30664	NM_006792	0.0060398	---
chromosome 1 open reading frame 97	C1orf97	-1.30873	NR_026761	0.0432498	---
keratin associated protein 1-5	KRTAP1-5	-1.30958	NM_031957	0.000790907	biological_process
keratin associated protein 1-5	KRTAP1-5	-1.30958	NM_031957	0.000790907	biological_process
cytidine monophosphate-N-acetylneuraminic acid hydroxylase	CMAH	-1.31205	NR_002174	0.0211295	biological_process
olfactory receptor, family 10, subfamily V, member 1	OR10V1	-1.31313	NM_001005324	0.0311697	sensory perception of smell
polycystin (PKD) family receptor for egg jelly	PKDREJ	-1.32396	NM_006071	0.0100879	ion transport
protein phosphatase 1, regulatory (inhibitor) subunit 14A	PPP1R14A	-1.32509	NM_033256	0.00782708	regulation of phosphorylation
cytochrome b, ascorbate dependent 3	CYBASC3	-1.32603	NM_001161454	0.0171214	transport
Rho GTPase activating protein 22	ARHGAP22	-1.32616	NM_021226	0.0440655	angiogenesis
protocadherin beta 13	PCDHB13	-1.33234	NM_018933	0.0338609	cell adhesion
interleukin 21	IL21	-1.33629	NM_021803	0.0216872	immune response
unc-93 homolog B1 (C, elegans)	UNC93B1	-1.33641	NM_030930	0.0346694	intracellular protein transport
UL16 binding protein 1	ULBP1	-1.34063	NM_025218	0.0202178	immune response
protogenin	PRTG	-1.34173	NM_173814	0.0119017	multicellular organismal development
lin-28 homolog B (C, elegans)	LIN28B	-1.34258	NM_001004317	0.0118585	regulation of transcription, DNA-dependent
taste receptor, type 2, member 8	TAS2R8	-1.34907	NM_023918	0.0314373	biological_process
NADPH dependent diflavin oxidoreductase 1	NDOR1	-1.34999	NM_001144026	0.00436361	cell death
protease, serine, 37	PRSS37	-1.36296	NM_001008270	0.0128882	proteolysis
olfactory receptor, family 10, subfamily AD, member 1	OR10AD1	-1.3655	NM_001004134	0.024865	sensory perception of smell
gap junction protein, alpha 8, 50kDa	GJA8	-1.36653	NM_005267	0.0463393	lens development in camera-type eye
ring finger protein 216-like	RNF216L	-1.37094	NR_023384	0.0424746	regulation of transcription, DNA-dependent
hairy and enhancer of split 4 (Drosophila)	HES4	-1.37558	NM_001142467	0.0400196	regulation of transcription, DNA-dependent
synaptotagmin-like 3	SYTL3	-1.38092	NM_001009991	0.0316507	intracellular protein transport
VMA21 vacuolar H+-ATPase homolog (S, cerevisiae)	VMA21	-1.38143	NM_001017980	0.00653124	vacuolar proton-transporting V-type ATPase complex assemb
anoctamin 5	ANO5	-1.38487	NM_213599	0.0416435	ion transport
late cornified envelope 3D	LCE3D	-1.40845	NM_032563	0.0303999	keratinization
small nucleolar RNA, H/ACA box 71A	SNORA71A	-1.41279	NR_002911	0.040276	---
family with sequence similarity 159, member A	FAM159A	-1.41888	NM_001042693	0.0103202	---
cleavage and polyadenylation specific factor 4, 30kDa	CPSF4	-1.42993	NM_006693	0.0483783	mRNA processing
growth differentiation factor 15	GDF15	-1.43824	NM_004864	0.0411345	signal transduction
endothelin 1	EDN1	-1.5196	NM_001955	0.049643	prostaglandin biosynthetic process
transmembrane protein 99	TMEM99	-1.57043	NM_145274	0.0168986	---
schlafen family member 12-like	SLFN12L	-1.64955	ENST00000361112	0.0239583	---
family with sequence similarity 60, member A	FAM60A	-1.74016	NM_001135811	0.00299926	---
hypothetical LOC146336	LOC146336	-1.75276	NR_027242	0.00518717	---
formin 1	FMN1	-2.18739	ENST00000414268	0.0375179	Cellular component organization
RNA, U6atac small nuclear (U12-dependent splicing)	RNU6ATAC	-5.28066	NR_023344	0.016859	---
RNA, U6atac small nuclear (U12-dependent splicing)	RNU6ATAC	-14.0243	NR_023344	0.00842314	---
