# Supplementary material for: Highly efficient in vitro and in vivo delivery of functional RNAs using new versatile MS2-chimeric retrovirus-like particles
Source: Mol Ther Methods Clin Dev. 2015 Oct 21;2:15039–. doi: 10.1038/mtm.2015.39 (PMC4613645; doi:10.1038/mtm.2015.39)
Supplement: Supplementary Table S3: List of upregulated and downregulated gene obtained after RUNX2_MS2_12X mRNA transfer (Partek Software). [file mtm201539-s10.xlsx]

## Sheet: 1142_ttest_2vs4_58hptr_pvalue
Name	Gene Symbol	Fold Change	RefSeq	p-value	GO_biological_process
runt-related transcription factor 2	RUNX2	10.6869	NM_001024630	0.00067334	ossification
integrin-binding sialoprotein	iBSP	2.86513	NM_004967	0.00177275	ossification
stathmin-like 2	STMN2	1.92346	NM_007029	0.0378081	negative regulation of microtubule depolymerization
metallothionein 1F	MT1F	1.9153	NM_005949	0.031938	biological_process
SNORD74	SNORD74	1.89128	NR_002579	0.0147288	---
interferon, alpha-inducible protein 27	IFI27	1.84724	NM_001130080	0.0265755	activation of caspase activity
proteoglycan 4	PRG4	1.81783	NM_005807	0.0448652	immune response
RAS p21 protein activator 4	RASA4	1.78711	NM_006989	0.0148408	signal transduction
ST3 beta-galactoside alpha-2,3-sialyltransferase 5	ST3GAL5	1.72117	NM_003896	0.0142157	ganglioside biosynthetic process
bone marrow stromal cell antigen 2	BST2	1.68719	NM_004335	0.0235284	humoral immune response
prostaglandin-endoperoxide synthase 2	PTGS2	1.66685	NM_000963	0.00891926	prostaglandin biosynthetic process
cell adhesion molecule with homology to L1CAM	CHL1	1.63551	NM_006614	0.00510745	cell adhesion
phospholipid scramblase 1	PLSCR1	1.59087	NM_021105	0.0409283	response to virus
lymphocyte antigen 6 complex, locus E	LY6E	1.58182	NM_002346	0.0212574	in utero embryonic development
chitinase 3-like 1 (cartilage glycoprotein-39)	CHI3L1	1.57575	NM_001276	0.0335152	carbohydrate metabolic process
paternally expressed 10	PEG10	1.56847	NM_015068	0.0215333	apoptosis
SAM domain and HD domain 1	SAMHD1	1.5684	NM_015474	0.0362294	immune response
FLJ16171 protein	FLJ16171	1.55545	AK131247	0.00803175	---
interferon-induced protein 35	IFI35	1.55408	NM_005533	0.035127	immune response
Yip1 domain family, member 4	YIPF4	1.53028	ENST00000238831	0.034894	---
KRI1 homolog (S. cerevisiae)	KRI1	1.527	NM_023008	0.0271315	---
potassium channel tetramerisation domain containing 21	KCTD21	1.50201	NM_001029859	0.00772114	potassium ion transport
ras homolog gene family, member Q	RHOQ	1.48108	NM_012249	0.0359913	GTP catabolic process
basonuclin 2	BNC2	1.47878	NM_017637	0.0458295	regulation of transcription
immediate early response 5	IER5	1.46822	NM_016545	0.0180626	---
major facilitator superfamily domain containing 3	MFSD3	1.4675	NM_138431	0.0057107	transmembrane transport
aldehyde oxidase 1	AOX1	1.4661	NM_001159	0.0340136	oxygen and reactive oxygen species metabolic process
GTP cyclohydrolase I feedback regulator	GCHFR	1.46201	NM_005258	0.0255033	protein complex assembly
multiple PDZ domain protein	MPDZ	1.4412	NM_003829	0.0329552	interspecies interaction between organisms
chromosome 12 open reading frame 51	C12orf51	1.4397	NM_001109662	0.0102195	protein modification process
pyruvate dehydrogenase kinase, isozyme 4	PDK4	1.43945	NM_002612	0.0100209	carbohydrate metabolic process
secretoglobin, family 1C, member 1	SCGB1C1	1.43065	NM_145651	0.0015971	---
SPARC related modular calcium binding 1	SMOC1	1.43045	NM_001034852	0.0420346	---
peroxisome proliferator-activated receptor gamma, coactivator	PPARGC1A	1.42624	NM_013261	0.0129459	temperature homeostasis
proenkephalin	PENK	1.42561	NM_006211	0.000568185	behavioral fear response
transglutaminase 2	TGM2	1.42535	NM_004613	0.00687393	blood vessel remodeling
neuropeptide B	NPB	1.42301	NM_148896	0.0393196	G-protein coupled receptor protein signaling pathway
neuropeptide B	NPB	1.42301	NM_148896	0.0393196	G-protein coupled receptor protein signaling pathway
WD repeat and FYVE domain containing 2	WDFY2	1.42256	NM_052950	0.0414331	---
mesenchyme homeobox 2	MEOX2	1.42142	NM_005924	0.0174293	angiogenesis
POU class 5 homeobox 1B	POU5F1B	1.42071	NM_001159542	0.0236708	regulation of transcription, DNA-dependent
KIAA0101	KIAA0101	1.40977	NM_014736	0.012409	protein phosphorylation
late cornified envelope 1F	LCE1F	1.40438	NM_178354	0.0273395	keratinization
zinc finger protein 706	ZNF706	1.40025	NM_001042510	0.043688	---
homeobox A7	HOXA7	1.39895	NM_006896	0.0474332	negative regulation of transcription from RNA polymerase II
UDP-N-acetyl-alpha-D-galactosamine:polypeptide N-acetylgalactose	GALNTL2	1.39823	NM_054110	0.0348278	---
RNA binding motif protein 41	RBM41	1.39728	NM_018301	0.000611481	---
interferon, gamma-inducible protein 30	IFI30	1.39586	NM_006332	0.0029694	antigen processing and presentation of exogenous peptide ant
C1q and tumor necrosis factor related protein 6	C1QTNF6	1.39322	NM_031910	0.0180936	---
complement factor I	CFI	1.39152	NM_000204	0.0202199	proteolysis
kinesin family member 4A	KIF4A	1.38928	NM_012310	0.0382385	organelle organization
FtsJ methyltransferase domain containing 2	FTSJD2	1.38807	NM_015050	0.00117471	mRNA capping
glycine dehydrogenase (decarboxylating)	GLDC	1.3859	NM_000170	0.0175713	cellular amino acid metabolic process
secretoglobin, family 1C, member 1	SCGB1C1	1.38398	NM_145651	0.000778271	---
regulator of chromosome condensation 2	RCC2	1.38361	NM_001136204	0.0207784	cell cycle
ADAMTS-like 1	ADAMTSL1	1.38242	NM_001040272	0.0180501	---
centrosomal protein 57kDa-like 1	CEP57L1	1.37912	NM_001083535	0.00470862	biological_process
synaptotagmin-like 4	SYTL4	1.37911	NM_080737	0.0172781	intracellular protein transport
latent transforming growth factor beta binding protein 2	LTBP2	1.37846	NM_000428	0.00875144	protein targeting
myeloid/lymphoid or mixed-lineage leukemia	MLLT3	1.37814	NM_004529	0.0486235	regulation of transcription, DNA-dependent
indoleamine 2,3-dioxygenase 2	IDO2	1.37726	NM_194294	0.0492181	tryptophan catabolic process to kynurenine
golgi-associated, gamma adaptin ear containing, ARF binding protein	GGA3	1.37412	NR_033345	0.0400187	intracellular protein transport
proline rich 12	PRR12	1.3726	NM_020719	0.0250312	---
dehydrogenase E1 and transketolase domain containing 1	DHTKD1	1.36661	NM_018706	0.00684177	glycolysis
ecotropic viral integration site 2B	EVI2B	1.363	NM_006495	0.00525662	---
carbonic anhydrase XI	CA11	1.36248	NM_001217	0.041092	---
DEAH (Asp-Glu-Ala-His) box polypeptide 38	DHX38	1.36072	NM_014003	0.0301055	nuclear mRNA splicing, via spliceosome
chromosome 9 open reading frame 102	C9orf102	1.35881	BC022957	0.0481502	DNA repair
ATP-binding cassette, sub-family F (GCN20), member 3	ABCF3	1.35661	NM_018358	0.0126294	---
homeobox A5	HOXA5	1.35634	NM_019102	0.0104654	morphogenesis of an epithelium
golgin A6 family, member A	GOLGA6A	1.35256	NM_001038640	0.0167002	---
1-aminocyclopropane-1-carboxylate synthase homolog (Arabidopsis)	ACCS	1.34676	NM_032592	0.02697	biosynthetic process
KIAA0556	KIAA0556	1.34665	NM_015202	0.0103097	---
transforming growth factor, beta receptor III	TGFBR3	1.34636	NM_003243	0.0369393	epithelial to mesenchymal transition
hyaluronan synthase 2	HAS2	1.34486	NM_005328	0.0105795	---
vitelline membrane outer layer 1 homolog (chicken)	VMO1	1.34458	NM_182566	0.00685791	vitelline membrane formation
BMS1 homolog, ribosome assembly protein (yeast)	BMS1	1.34356	NM_014753	0.0456005	ribosome assembly
SEBOX homeobox	SEBOX	1.34323	NM_001080837	0.0194799	regulation of transcription, DNA-dependent
PTEN induced putative kinase 1	PINK1	1.34263	NM_032409	0.0311463	protein phosphorylation
IQ motif containing D	IQCD	1.34163	NM_138451	0.0190936	---
serine palmitoyltransferase, long chain base subunit 3	SPTLC3	1.34116	NM_018327	0.00217759	biosynthetic process
troponin I type 1 (skeletal, slow)	TNNI1	1.33957	NM_003281	0.0463048	regulation of striated muscle contraction
SET binding protein 1	SETBP1	1.33828	NM_015559	0.0201423	---
glutaminyl-peptide cyclotransferase	QPCT	1.33683	NM_012413	0.0130537	protein modification process
hypothetical LOC202181	LOC202181	1.33456	NR_026921	0.0361152	---
carbohydrate (keratan sulfate Gal-6) sulfotransferase 1	CHST1	1.33404	NM_003654	0.00995984	polysaccharide metabolic process
InaD-like (Drosophila)	INADL	1.33381	NM_176877	0.0163593	intracellular signaling pathway
stearoyl-CoA desaturase (delta-9-desaturase)	SCD	1.33078	NM_005063	0.0368051	fatty acid biosynthetic process
midkine (neurite growth-promoting factor 2)	MDK	1.32947	NM_001012334	0.0297925	signal transduction
small nucleolar RNA, H/ACA box 8	SNORA8	1.32929	NR_002920	0.0222716	regulation of transcription
protein phosphatase 1, regulatory (inhibitor) subunit 3F	PPP1R3F	1.32751	NM_033215	0.0229454	---
hypothetical DKFZp779M0652	DKFZp779M0652	1.32658	BX640618	0.0166868	---
RAP2A, member of RAS oncogene family	RAP2A	1.32138	NM_021033	0.00977407	signal transduction
apolipoprotein L, 1	APOL1	1.31876	NM_145343	0.000831748	chloride transport
DnaJ (Hsp40) homolog, subfamily C, member 9	DNAJC9	1.31776	NM_015190	0.000646398	---
microRNA 365-1	MIR365-1	1.31648	NR_029854	0.0278153	---
absent in melanoma 1	AIM1	1.31589	NM_001624	0.0249244	biological_process
complement factor properdin	CFP	1.31497	NM_002621	0.0507219	immune response
tetraspanin 14	TSPAN14	1.31476	NM_030927	0.0308854	---
ankyrin repeat domain 28	ANKRD28	1.31472	NM_015199	0.0342182	---
CD68 molecule	CD68	1.31001	NM_001251	0.0273148	---
chromosome 20 open reading frame 112	C20orf112	1.30723	NM_080616	0.00306245	---
Rho GTPase activating protein 11B	ARHGAP11B	1.30629	NM_001039841	0.0317232	signal transduction
ribosomal protein S6 kinase, 90kDa, polypeptide 6	RPS6KA6	1.30615	NM_014496	0.0131665	protein phosphorylation
testis-specific serine kinase substrate	TSKS	1.30566	NM_021733	0.00557895	---
KIAA0146	KIAA0146	1.30452	AK301677	0.0159768	---
required for meiotic nuclear division 5 homolog B	RMND5B	1.30308	NM_022762	0.00450873	---
chromosome X open reading frame 56	CXorf56	1.30222	NM_022101	0.0286027	---
checkpoint with forkhead and ring finger domains	CHFR	1.30114	NM_001161344	0.00362124	protein polyubiquitination
ectonucleotide pyrophosphatase/phosphodiesterase 1	ENPP1	1.30083	NM_006208	0.00631223	generation of precursor metabolites and energy
phosphorylase, glycogen; brain	PYGB	1.29868	NM_002862	0.000707991	carbohydrate metabolic process
secreted frizzled-related protein 2	SFRP2	1.29789	NM_003013	0.0314211	patterning of blood vessels
epiregulin	EREG	1.29715	NM_001432	0.0428478	angiogenesis
malic enzyme 3, NADP(+)-dependent, mitochondrial	ME3	1.29698	NM_001014811	0.0093087	pyruvate metabolic process
ATPase, class I, type 8B, member 2	ATP8B2	1.29696	NM_020452	0.0225255	ATP biosynthetic process
thrombospondin 3	THBS3	1.29659	NM_007112	0.0102447	growth plate cartilage development
sperm antigen with calponin homology and coiled-coil domains	SPECC1	1.29651	NM_001033553	0.037459	---
phosphodiesterase 4B, cAMP-specific	PDE4B	1.29509	NM_002600	0.0127959	cAMP catabolic process
tumor necrosis factor (ligand) superfamily, member 13b	TNFSF13B	1.29208	NM_006573	0.037021	B cell homeostasis
cytochrome P450, family 2, subfamily D, polypeptide 6	CYP2D6	1.29184	NM_000106	0.018256	xenobiotic metabolic process
HMG box domain containing 3	HMGXB3	1.29153	NM_014983	0.024939	biological_process
armadillo repeat containing 9	ARMC9	1.29085	NM_025139	0.029455	---
family with sequence similarity 91, member A1	FAM91A1	1.29007	NM_144963	0.0333254	---
TATA box binding protein (TBP)-associated factor, RNA polymerase	TAF1C	1.28977	NM_005679	0.0219574	transcription from RNA polymerase I promoter
SWI/SNF related, matrix associated, actin dependent regulator of chromatin, subfamily c, member 2	SMARCC2	1.28936	NM_003075	0.00697003	chromatin assembly or disassembly
zinc finger protein 746	ZNF746	1.28903	NM_001163474	0.0238706	regulation of transcription, DNA-dependent
small nucleolar RNA, H/ACA box 40	SNORA40	1.28901	NR_002973	0.0280091	regulation of transcription
low density lipoprotein receptor	LDLR	1.28785	NM_000527	0.0219379	protein O-linked glycosylation
Ewing sarcoma breakpoint region 1	EWSR1	1.28456	NM_013986	0.00186929	regulation of transcription
shisa homolog 9 (Xenopus laevis)	SHISA9	1.28417	NM_001145204	0.0256308	regulation of short-term neuronal synaptic plasticity
myosin ID	MYO1D	1.28375	NM_015194	0.000570016	---
elongation factor Tu GTP binding domain containing 2	EFTUD2	1.28358	NM_004247	0.0397258	mRNA processing
galactosylceramidase	GALC	1.28155	NM_000153	0.0040181	carbohydrate metabolic process
GLI family zinc finger 2	GLI2	1.28098	NM_005270	0.0284756	negative regulation of transcription from RNA polymerase II
coiled-coil domain containing 97	CCDC97	1.28052	NM_052848	0.00622801	---
raftlin family member 2	RFTN2	1.28018	NM_144629	0.0122746	---
family with sequence similarity 134, member B	FAM134B	1.27837	NM_001034850	0.0347606	sensory perception of pain
phosphoinositide-3-kinase, regulatory subunit 4	PIK3R4	1.2777	NM_014602	0.0101856	protein phosphorylation
solute carrier family 19, member 3	SLC19A3	1.27748	NM_025243	0.00878767	transport
leucine zipper-EF-hand containing transmembrane protein 1	LETM1	1.2757	NM_012318	0.0455553	cristae formation
glutamyl-tRNA(Gln) amidotransferase, subunit C homolog (bacterial)	GATC	1.27466	NM_176818	0.00154581	regulation of translational fidelity
EF-hand domain family, member A1 // 13q12.11	EFHA1	1.27462	NM_152726	0.0313705	---
microRNA 193a	MIR193A	1.27369	NR_029710	0.00993131	---
golgi membrane protein 1	GOLM1	1.27363	NM_016548	0.00843122	---
surfeit 6	SURF6	1.2724	NM_006753	0.0153559	ribosome biogenesis
chromosome 22 open reading frame 40	C22orf40	1.2721	NM_207327	0.0469656	---
FERM, RhoGEF and pleckstrin domain protein 2	FARP2	1.27152	NM_014808	0.0220251	neuron remodeling
CKLF-like MARVEL transmembrane domain containing 4	CMTM4	1.27113	NM_181521	0.0390273	chemotaxis
chromosome 3 open reading frame 75	C3orf75	1.27113	NM_001031703	0.0239198	biological_process
progestin and adipoQ receptor family member V	PAQR5	1.26931	NM_001104554	0.0201108	multicellular organismal development
podoplanin	PDPN	1.26911	NM_006474	0.0470585	cell morphogenesis
2'-5'-oligoadenylate synthetase 3, 100kDa	OAS3	1.26859	NM_006187	0.00224096	nucleobase, nucleoside, nucleotide and nucleic acid metaboli
unkempt homolog (Drosophila)	UNK	1.26843	NM_001080419	0.0227013	---
pleckstrin homology-like domain, family A, member 1	PHLDA1	1.26665	NM_007350	0.00362554	apoptosis
frizzled homolog 10 (Drosophila)	FZD10	1.26652	NM_007197	0.0500895	multicellular organismal development
intraflagellar transport 172 homolog (Chlamydomonas)	IFT172	1.26586	NM_015662	0.0144198	neural tube formation
leucine rich repeat containing 8 family, member E	LRRC8E	1.26575	NM_025061	0.00118417	---
hypothetical LOC442092	ARVP6125	1.26565	AY358247	0.0390534	---
chromosome 1 open reading frame 192	C1orf192	1.26563	NM_001013625	0.0198629	---
tripartite motif-containing 50	TRIM50	1.26237	NM_178125	0.0238146	---
matrix metallopeptidase 2	MMP2	1.26187	NM_004530	0.0209904	angiogenesis
olfactomedin-like 2A	OLFML2A	1.26151	NM_182487	0.00306152	extracellular matrix organization
dipeptidyl-peptidase 4	DPP4	1.26056	NM_001935	0.0274396	NM_001935 // GO:0001666 // response to hypoxia // inferred from direct assay /// NM_00
ras responsive element binding protein 1	RREB1	1.26046	NM_001168344	0.028334	regulation of transcription, DNA-dependent
relaxin 2	RLN2	1.25908	NM_134441	0.0484063	female pregnancy
signal transducer and activator of transcription 2, 113kDa	STAT2	1.25749	NM_005419	0.000597395	regulation of transcription from RNA polymerase II promoter
Snf2-related CREBBP activator protein	SRCAP	1.25697	NM_006662	0.0393991	regulation of transcription from RNA polymerase II promoter
butyrophilin, subfamily 3, member A1	BTN3A1	1.25623	NM_001145009	0.0366499	lipid metabolic process
sorting nexin 9	SNX9	1.25612	NM_016224	0.0326408	intracellular protein transport
G1 to S phase transition 2	GSPT2	1.25597	NM_018094	0.0400847	translation
membrane associated guanylate kinase, WW and PDZ domain containing 1	MAGI1	1.25596	NM_015520	0.0480168	protein complex assembly
aminoadipate-semialdehyde synthase	AASS	1.25474	NM_005763	0.00981345	lysine catabolic process
K(lysine) acetyltransferase 2A	KAT2A	1.25445	NM_021078	0.0264116	in utero embryonic development
neuroligin 1	NLGN1	1.25443	NM_014932	0.0304388	regulation of respiratory gaseous exchange by neurological s
WD repeat domain 35	WDR35	1.2508	NM_001006657	0.00849828	---
EF-hand calcium binding domain 2	EFCAB2	1.24991	NR_026586	0.0161386	---
CDC-like kinase 2, pseudogene	CLK2P	1.24864	NR_002711	0.0389627	---
matrix metallopeptidase 19	MMP19	1.2484	NM_002429	0.0140072	angiogenesis
Yip1 interacting factor homolog B (S. cerevisiae)	YIF1B	1.24779	NM_033557	0.0198572	biological_process
LysM, putative peptidoglycan-binding, domain containing 4	LYSMD4	1.24777	NM_152449	0.0414727	cell wall macromolecule catabolic process
midline 1 (Opitz/BBB syndrome)	MID1	1.24741	NM_000381	0.015204	microtubule cytoskeleton organization
enolase superfamily member 1	ENOSF1	1.24727	NM_017512	0.00452194	biological_process
hypothetical LOC158696	LOC158696	1.24679	NR_026935	0.0140073	---
natriuretic peptide C	NPPC	1.24518	NM_024409	0.0370562	ossification
angiopoietin 1	ANGPT1	1.24499	NM_001146	0.0395334	ovarian follicle development
ciliary rootlet coiled-coil, rootletin pseudogene 2	CROCCP2	1.2447	NR_026752	0.0115302	cell cycle
nuclear casein kinase and cyclin-dependent kinase substrate 1	NUCKS1	1.24459	NM_022731	0.0018571	---
methylenetetrahydrofolate dehydrogenase (NADP+ dependent) 1, met	MTHFD1	1.24352	NM_005956	0.0205063	histidine biosynthetic process
OMA1 homolog, zinc metallopeptidase (S. cerevisiae)	OMA1	1.24192	NM_145243	0.0338344	proteolysis
CWC25 spliceosome-associated protein homolog (S. cerevisiae)	CWC25	1.24166	NM_017748	0.0342632	---
1-acylglycerol-3-phosphate O-acyltransferase 9	AGPAT9	1.24016	NM_032717	0.0392905	metabolic process
nuclear receptor subfamily 4, group A, member 2	NR4A2	1.23989	NM_006186	0.0395263	regulation of transcription, DNA-dependent
protein kinase D2	PRKD2	1.2396	NM_016457	0.029666	protein phosphorylation
serine/arginine-rich splicing factor 7	SRSF7	1.23955	NM_001031684	0.0425955	mRNA processing
transducin-like enhancer of split 3 (E(sp1) homolog, Drosophila)	TLE3	1.23937	NM_005078	0.0281936	regulation of transcription, DNA-dependent
testis-specific serine kinase 4	TSSK4	1.23926	NM_001184739	0.00945171	protein phosphorylation
chromosome 4 open reading frame 23	C4orf23	1.23886	NM_152544	0.0346209	tRNA processing
solute carrier family 25 (mitochondrial carrier; adenine nucleotide translocator), member 5	SLC25A5	1.23865	NM_001152	0.0356607	transport
ankyrin repeat domain 13 family, member D	ANKRD13D	1.23745	NR_030767	0.0437802	---
coiled-coil domain containing 102A	CCDC102A	1.23743	NM_033212	0.0242765	---
RAS, dexamethasone-induced 1	RASD1	1.23663	NM_016084	0.0113019	signal transduction
clathrin, heavy chain-like 1	CLTCL1	1.23632	NM_007098	0.0366236	intracellular protein transport
immunoglobulin lambda-like polypeptide 1	IGLL1	1.2359	NM_020070	0.0481024	immune response
sirtuin 6	SIRT6	1.23589	NM_016539	0.0352895	chromatin silencing
IGF-like family member 1	IGFL1	1.23588	NM_198541	0.0142236	---
receptor (chemosensory) transporter protein 4	RTP4	1.23477	NM_022147	0.0159575	detection of chemical stimulus involved in sensory perceptio
SH3 domain containing 19	SH3D19	1.23472	NM_001009555	0.0498249	post-Golgi vesicle-mediated transport
WAS protein family homolog 3 pseudogene	WASH3P	1.23297	NR_003659	0.0400456	transport
dimethylarginine dimethylaminohydrolase 2	DDAH2	1.23166	NM_013974	0.038755	citrulline metabolic process
interferon-related developmental regulator 1	IFRD1	1.23155	NM_001550	0.00736719	multicellular organismal development
inhibitor of kappa light polypeptide gene enhancer in B-cells, kinase complex-associated protein	IKBKAP	1.22959	NM_003640	0.00813114	regulation of transcription from RNA polymerase II promoter
chromosome 14 open reading frame 167	C14orf167	1.22887	ENST00000354854	0.0482953	---
gap junction protein, alpha 1, 43kDa	GJA1	1.22834	NM_000165	0.0296024	in utero embryonic development
transmembrane protein 151A	TMEM151A	1.22775	NM_153266	0.0261978	---
receptor-interacting serine-threonine kinase 4	RIPK4	1.22713	NM_020639	0.0425271	protein phosphorylation
translocase of inner mitochondrial membrane 44 homolog (yeast)	TIMM44	1.22644	NM_006351	0.0358454	protein targeting to mitochondrion
endo-beta-N-acetylglucosaminidase	ENGASE	1.22589	NM_001042573	0.0164035	metabolic process
heterogeneous nuclear ribonucleoprotein U	HNRNPU	1.22577	NM_031844	0.0424678	cell killing
A kinase (PRKA) anchor protein (yotiao) 9	AKAP9	1.22505	NM_005751	0.0127133	transport
nuclear prelamin A recognition factor	NARF	1.22466	NM_001038618	0.0477168	---
APAF1 interacting protein	APIP	1.22443	NM_015957	0.0418472	apoptosis
UTP14, U3 small nucleolar ribonucleoprotein, homolog A (yeast)	UTP14A	1.22442	NM_006649	0.0173511	rRNA processing
immunoglobulin superfamily containing leucine-rich repeat	ISLR	1.22401	NM_005545	0.000843253	cell adhesion
trefoil factor 2	TFF2	1.22381	NM_005423	0.0437623	digestion
dimethylarginine dimethylaminohydrolase 2	DDAH2	1.22217	NM_013974	0.0351488	citrulline metabolic process
dimethylarginine dimethylaminohydrolase 2	DDAH2	1.22217	NM_013974	0.0351488	citrulline metabolic process
hypothetical protein MGC16121	MGC16121	1.22173	NR_024607	0.000317346	---
exocyst complex component 5	EXOC5	1.22074	NM_006544	0.00021661	exocytosis
pyridoxal-dependent decarboxylase domain containing 2, pseudogene	PDXDC2P	1.22035	NR_003610	0.0202776	carboxylic acid metabolic process
synaptonemal complex central element protein 2	SYCE2	1.22027	NM_001105578	0.030811	cell cycle
eyes absent homolog 1 (Drosophila)	EYA1	1.21949	NM_000503	0.00793886	metanephros development
fucosyltransferase 11 (alpha (1,3) fucosyltransferase)	FUT11	1.21922	NM_173540	0.019541	protein glycosylation
zinc finger protein 462	ZNF462	1.21902	NM_021224	0.018997	negative regulation of DNA binding
hypothetical LOC440313	LOC440313	1.21843	AK127131	0.0233792	---
fer-1-like 4 (C. elegans) pseudogene	FER1L4	1.21771	NR_024377	0.0142636	---
collapsin response mediator protein 1	CRMP1	1.21699	NM_001313	0.00112913	nucleobase, nucleoside, nucleotide and nucleic acid metabolism
chromosome 1 open reading frame 163	C1orf163	1.21649	NM_023077	0.0437316	---
RNA binding protein, fox-1 homolog (C. elegans) 2	RBFOX2	1.21614	NM_001082578	0.0270592	mRNA processing
centrosomal protein 135kDa	CEP135	1.21591	NM_025009	0.0477753	centriole replication
plasminogen-like B2	PLGLB2	1.21537	NM_002665	0.00160524	apoptosis
plasminogen-like B2	PLGLB2	1.21537	NM_002665	0.00160524	apoptosis
adenosine deaminase, RNA-specific	ADAR	1.2151	NM_001111	0.0415699	mRNA processing
major histocompatibility complex, class II, DO alpha	HLA-DOA	1.21493	NM_002119	0.0319543	antigen processing and presentation of peptide or polysaccharide
abhydrolase domain containing 12	ABHD12	1.21486	NM_001042472	0.0352874	---
SET domain containing (lysine methyltransferase) 8	SETD8	1.21466	AF287261	0.0298013	cell cycle
activating transcription factor 7	ATF7	1.21395	NM_001130059	0.0212554	regulation of transcription, DNA-dependent
ATP-binding cassette, sub-family C (CFTR/MRP), member 3	ABCC3	1.21357	NM_003786	0.0415072	transport
retinoid X receptor, alpha	RXRA	1.21348	NM_002957	0.0455532	liver development
ankyrin repeat domain 13A	ANKRD13A	1.21282	NM_033121	0.0045529	---
olfactory receptor, family 10, subfamily J, member 3	OR10J3	1.21251	NM_001004467	0.000902437	sensory perception of smell
phosphodiesterase 1A, calmodulin-dependent	PDE1A	1.21124	NM_005019	0.0358398	signal transduction
integrin, alpha 10	ITGA10	1.21071	NM_003637	0.0206806	cell adhesion
matrix-remodelling associated 5	MXRA5	-1.27909	NM_015419	0.0273716	---
CUGBP, Elav-like family member 1	CELF1	-1.28016	NM_001172639	0.00706599	mRNA splice site selection
hematopoietic cell-specific Lyn substrate 1	HCLS1	-1.29201	NM_005335	0.0249644	regulation of transcription, DNA-dependent
glioma tumor suppressor candidate region gene 2	GLTSCR2	-1.29265	NM_015710	0.0359382	biological_process
metastasis suppressor 1 // 8p22	MTSS1	-1.29472	NM_014751	0.0412126	cellular component movement
olfactory receptor, family 9, subfamily I, member 1	OR9I1	-1.2948	NM_001005211	0.0130342	sensory perception of smell
solute carrier family 24, member 5	SLC24A5	-1.29679	NM_205850	0.0349525	ion transport
zinc finger and BTB domain containing 8 opposite strand	ZBTB8OS	-1.29726	NM_178547	0.00783148	---
frizzled homolog 7 (Drosophila)	FZD7	-1.30621	NM_003507	0.00465932	multicellular organismal development
COP9 constitutive photomorphogenic homolog subunit 7B	COPS7B	-1.30672	NM_022730	0.0372489	---
RNA, U5A small nuclear	RNU5A	-1.30744	NR_002756	0.00281166	---
CDC42 effector protein (Rho GTPase binding) 3	CDC42EP3	-1.31379	NM_006449	0.0393023	signal transduction
NS3BP	NS3BP	-1.31579	AF435951	0.024016	---
acetylserotonin O-methyltransferase	ASMT	-1.31946	NM_001171038	0.00707062	translation
acetylserotonin O-methyltransferase	ASMT	-1.31946	NM_001171038	0.00707062	translation
CCR4 carbon catabolite repression 4-like (S. cerevisiae)	CCRN4L	-1.32475	NM_012118	0.0178809	transcription from RNA polymerase II promoter
tumor necrosis factor, alpha-induced protein 3	TNFAIP3	-1.32628	NM_006290	0.0457146	apoptosis
/ RNA, U4 small nuclear 1	RNU4-1	-1.32942	NR_003925	0.0405167	---
small nucleolar RNA, H/ACA box 70	SNORA70	-1.33159	NR_000011	0.0401216	translation
sphingomyelin synthase 2	SGMS2	-1.33473	NM_001136258	0.00914398	lipid metabolic process
flavin containing monooxygenase 3	FMO3	-1.33667	NM_006894	0.0204174	drug metabolic process
5,10-methenyltetrahydrofolate synthetase	MTHFS	-1.33744	NM_006441	0.0204737	folic acid and derivative biosynthetic process
family with sequence similarity 186, member A	FAM186A	-1.34511	NM_001145475	0.0508249	---
synaptotagmin-like 3	SYTL3	-1.34943	NM_001009991	0.0133094	intracellular protein transport
zinc finger protein 717	ZNF717	-1.35194	NM_001128223	0.0431208	regulation of transcription, DNA-dependent
jagged 1	JAG1	-1.35355	NM_000214	0.0243327	angiogenesis
protocadherin beta 16	PCDHB16	-1.35453	NM_020957	0.0213319	cell adhesion
phosphohistidine phosphatase 1	PHPT1	-1.35791	NM_001135861	0.0114936	dephosphorylation
cytochrome P450, family 2, subfamily F, polypeptide 1	CYP2F1	-1.35813	NM_000774	0.0184995	response to toxin
testis specific, 10	TSGA10	-1.3588	NM_025244	0.0305335	spermatogenesis
cleavage and polyadenylation specific factor 4, 30kDa	CPSF4	-1.36182	NM_006693	0.0232829	mRNA processing
hypothetical LOC401884	MGC57346	-1.3674	NR_026680	0.0423848	immune response
hairy and enhancer of split 4 (Drosophila)	HES4	-1.37506	NM_001142467	0.0232458	regulation of transcription, DNA-dependent
selenoprotein M	SELM	-1.38289	NM_080430	0.0461859	---
ADAM metallopeptidase with thrombospondin type 1 motif, 5	ADAMTS5	-1.38823	NM_007038	0.0365827	proteolysis
microtubule-actin crosslinking factor 1	MACF1	-1.38902	AK023285	0.0187742	mesoderm formation
glutamyl aminopeptidase (aminopeptidase A)	ENPEP	-1.39255	NM_001977	0.0106646	angiogenesis
chromosome 2 open reading frame 34	C2orf34	-1.39371	NM_024766	0.0431413	---
keratin associated protein 1-1	KRTAP1-1	-1.40028	NM_030967	0.0281761	biological_process
required for meiotic nuclear division 5 homolog A	RMND5A	-1.40328	NM_022780	0.00943388	---
hemoglobin, zeta	HBZ	-1.4046	NM_005332	0.000314229	negative regulation of transcription from RNA polymerase II
ovarian cancer-related protein 1	OCR1	-1.41845	AF314543	0.0130816	---
alkaline phosphatase, placental	ALPP	-1.42756	NM_001632	0.0382068	---
neuronal pentraxin receptor	NPTXR	-1.4303	NM_014293	0.0207446	response to hydrogen peroxide
MARVEL domain containing 2	MARVELD2	-1.43255	NM_001038603	0.0338676	sensory perception of sound
MARVEL domain containing 2	MARVELD2	-1.43255	NM_001038603	0.0338676	sensory perception of sound
chromosome 20 open reading frame 94	C20orf94	-1.43773	NM_001009608	0.0318024	---
ADP-ribosylation factor-like 4D	ARL4D	-1.43817	NM_001661	0.0250746	small GTPase mediated signal transduction
C-type lectin domain family 3, member B	CLEC3B	-1.45595	NM_003278	0.0170944	skeletal system development
chromosome 12 open reading frame 5	C12orf5	-1.45668	NM_020375	0.0149283	---
family with sequence similarity 57, member A	FAM57A	-1.47231	NM_024792	0.0499175	---
suppressor of tumorigenicity 20	ST20	-1.4755	NM_001100880	0.0124906	---
hypothetical LOC146336	LOC146336	-1.49294	NR_027242	0.045445	---
guanine nucleotide binding protein (G protein), alpha transducing activity polypeptide 2	GNAT2	-1.50604	NM_005272	0.0329808	G-protein coupled receptor protein signaling pathway
cytochrome b, ascorbate dependent 3	CYBASC3	-1.54288	NM_001161454	0.00404989	transport
DNA-damage regulated autophagy modulator 1	DRAM1	-1.55563	NM_018370	0.0342557	autophagy
GALI1870	LOC100133299	-1.57947	AY358688	0.0295115	---
elongation factor Tu GTP binding domain containing 1	EFTUD1	-1.62642	NM_024580	0.0075094	translation
zinc finger protein 814	ZNF814	-2.01238	NM_001144989	0.0279804	regulation of transcription, DNA-dependent
small nucleolar RNA, C/D box 56B	SNORD56B	-2.27212	NR_001276	0.0231077	---
RNA, U6atac small nuclear (U12-dependent splicing)	RNU6ATAC	-5.06763	NR_023344	0.0114838	---
RNA, U6atac small nuclear (U12-dependent splicing)	RNU6ATAC	-13.0267	NR_023344	0.00333283	---
