# Supplementary material for: Highly efficient in vitro and in vivo delivery of functional RNAs using new versatile MS2-chimeric retrovirus-like particles
Source: Mol Ther Methods Clin Dev. 2015 Oct 21;2:15039–. doi: 10.1038/mtm.2015.39 (PMC4613645; doi:10.1038/mtm.2015.39)
Supplement: Supplementary Table S4: List of enriched pathway-based sets obtained after DLX5_MS2_12X mRNA transfer (http://cpdb.molgen.mpg.de/). [file mtm201539-s11.xlsx]

## Sheet: DLX5 increased genes pathway an
Term Name	Members input overlap Gene ID	GO Term ID	p-value
Nucleobase-containing compound metabolic process	BPTF; SMARCC2; FTSJ2; PSPC1; HIPK3; SLC25A13; ZNF140; GNL1; MUM1; ITSN2; APBB1; OAS1; CSNK1D; ZNF575; ZFHX4; LBH; CUL7; DHX8; FLCN; ARHGEF12; ENTPD3; TBC1D25; ZNF521; ENPP1; CRMP1; PER1; DNASE1; MLYCD; CARS2; PLD6; ZNF442; ZNF671; DDX42; ZKSCAN1; ATMIN; ZSCAN12; WDTC1; TNKS; USP17L2; VDR; FUS; ZNF56; SNX9; MX2; CARM1; DHX38; POLR1A; NAPRT1; LUC7L; PPM1F; SRSF7; PANK4; CABIN1; PREX1; CHD8; JUN; ME…	GO:0006139	2.24e-06
Heterocycle metabolic process	BPTF; SMARCC2; FTSJ2; PSPC1; HIPK3; SLC25A13; ZNF140; GNL1; MUM1; ITSN2; APBB1; OAS1; CSNK1D; ZNF575; ZFHX4; LBH; CUL7; DHX8; FLCN; ARHGEF12; ENTPD3; TBC1D25; CNOT6L; ENPP1; CRMP1; PER1; DNASE1; MLYCD; CARS2; PLD6; ZNF442; ZNF671; DDX42; ZKSCAN1; ATMIN; ZSCAN12; WDTC1; TNKS; USP17L2; VDR; FUS; ZNF56; SNX9; MX2; CARM1; DHX38; POLR1A; NAPRT1; LUC7L; PPM1F; SRSF7; PANK4; CABIN1; PREX1; CHD8; JUN; ME…	GO:0046483	5.01e-06
Anion binding	RAP2B; STK40; VDR; RAB38; PI4KA; THNSL2; SNX9; MX2; SESTD1; RIOK1; THBS3; DHX38; BMPR1A; FABP4; SNX33; ACAD11; P2RX4; AXL; LTBP2; TGFBR3; LANCL2; GNL1; CDK19; PANK4; PREX1; HSP90AB2P; CHD8; CDK10; SMC2; PFKM; SNX19; PFKP; OAS1; HBEGF; CSNK1D; EFTUD1; ABCB6; NR5A1; TRPM4; WEE1; CAD; DHX8; SNX17; ENTPD3; AMY2A; THRAP3; MCCC2; EIF2B2; SMC6; TPX2; ENPP1; SUCLG2; PAK4; PPARD; PYGB; TWF2; STK17B; HLTF;…	GO:0043168	1.39e-05
Nucleoside phosphate binding	RAP2B; ZNF638; FUS; PI4KA; MX2; RIOK1; DHRS3; DHX38; BMPR1A; ABT1; ME3; RBM19; P2RX4; AXL; CAD; LANCL2; GNL1; ACAD11; PANK4; MICAL1; HSP90AB2P; CHD8; CDK10; SMC2; PFKM; PSPC1; PFKP; OAS1; DNAJC17; CSNK1D; EFTUD1; ABCB6; AURKB; TRPM4; WEE1; RHOD; DHX8; ENTPD3; STK40; THRAP3; RAB38; EIF2B2; SMC6; HNRNPA1; SRSF7; RPS6KA6; ENPP1; SUCLG2; MCCC2; TWF2; STK17B; HLTF; CARS2; LRWD1; HIPK3; EARS2; RPS6KA3;…	GO:1901265	2.02e-05
Intracellular organelle lumen	BPTF; SMARCC2; FTSJ2; PSPC1; HIPK3; ANP32E; BRPF3; TPX2; APBB1; MIPEP; ZC3H18; WEE1; CUL7; GUSB; DHX8; CTSK; SCAMP2; MUC12; MLYCD; CARS2; DDX42; RUNX2; SERAC1; TNKS; VDR; FUS; PHF21A; CARM1; DHX38; POLR1A; SRSF7; CABIN1; CHD8; JUN; NR5A1; DLX5; NR1H2; STK40; STAG2; PPARD; EHMT2; BOP1; NUSAP1; MCCC2; RPS6KA3; RBFOX2; RPS6KA6; PLSCR1; MED13L; UTP23; HLTF; ALKBH2; CREBBP; ALKBH1; HDAC4; EARS2; CD4; …	GO:0070013	3.97e-05
Chromosome organization	BPTF; SMARCC2; HDAC4; USP17L2; USP3; PHF21A; CARM1; ANP32E; CHAF1A; NCOA2; PPM1F; NCOA1; NUSAP1; CABIN1; CTCFL; CHD8; SMC2; APBB1; SMC6; BRPF3; CDYL; AURKB; TSPYL4; FLCN; STAG2; TNKS; PER1; EHMT2; MUM1; LRWD1; CDK2; PRM3; NSD1; HLTF; CREBBP; PHF1	GO:0051276	4.53e-05
Macromolecule metabolic process	BPTF; SMARCC2; PGM2L1; FTSJ2; PSPC1; MST1; HIPK3; HPS4; PRSS33; AXL; LBP; TPX2; MUM1; APBB1; ZNF521; OAS1; MICAL1; CSNK1D; MIPEP; ZNF575; ZFHX4; APEH; LBH; WEE1; CUL7; GUSB; DHX8; FLCN; CTSK; MRPS7; PTAR1; CNOT6L; ALKBH1; ENPP1; TRPM4; PER1; ZNF638; KLHL2; STK17B; MUC12; ABHD5; CARS2; PLD6; ZNF671; SOCS3; FBXL2; ZKSCAN1; PAK4; ZSCAN12; WDTC1; TNKS; USP17L2; VDR; FUS; ZNF56; TBRG4; CARM1; DHX38; P…	GO:0043170	7.08e-05
Histone binding	TBL1X; LRWD1; WDTC1; CTCFL; CHD8; USP3; CARM1; APBB1; CDYL; ANP32E; PHF1	GO:0042393	8.03e-05
Histone modification	NCOA2; FLCN; NCOA1; HDAC4; PPM1F; CARM1; CTCFL; USP3; PER1; APBB1; CDYL; CDK2; EHMT2; USP17L2; AURKB; NSD1; BRPF3; CREBBP; PHF1	GO:0016570	0.000230029
Bone morphogenesis	LRP6; BNC2; THBS3; CARM1; RUNX2; COL13A1; DLX5	GO:0060349	0.00134445
Transferase activity, transferring phosphorus-containing groups	PGM2L1; PI4KA; CHKB-CPT1B; TBRG4; HIPK3; BMPR1A; WDR81; ACAD11; AXL; CAD; PPM1F; CDK19; PANK4; CDK10; CSNK1D; PFKP; OAS1; PFKM; AURKB; WEE1; TGFBR3; STK40; RIOK1; STK17B; TJP2; RPS6KA3; RPS6KA6; POLR1A; MAP3K11; CDK2; PAK4; PDPK1; TRNT1	GO:0016772	0.0016697
Microtubule-based process	TNKS; TPX2; IFT122; STMN1; CLASP1; NUMA1; HAUS4; IFT81; CSNK1D; TEKT4; WDR35; MAP3K11; CDK2; WEE1; KIAA0101; AURKB; NUSAP1; LMNA; PEX14; MID1	GO:0007017	0.00334847
Ossification	GLI2; CTSK; LRP6; HDAC4; BMP8B; TOB2; ZHX3; ID4; THBS3; ENPP1; RUNX2; BMPR1A; COL13A1; TNC; DLX5	GO:0001503	0.00476517
Response to transforming growth factor beta	TGFBR3; PDGFA; NEDD4L; LTBP2; FLCN; JUN; PPP1R15A; BMPR1A; ITGB1; PDPK1; FUT8	GO:0071559	0.00487406
Cation binding	BPTF; SESTD1; DHTKD1; SLC25A13; ZNF140; ITSN2; OAS1; MICAL1; MIPEP; ZNF575; ZC3H18; WEE1; XAF1; ENPP1; IMPA2; CCDC155; CYP3A5; CARS2; PLD6; ZNF671; ZNF442; ZKSCAN1; ATMIN; ZSCAN12; TNKS; VDR; FUS; ZNF56; ZNF691; PHF21A; PHF1; POLR1A; AMY2A; PPM1F; SRSF7; BRPF3; PCDHB2; THBS3; NR5A1; ZBTB34; NR1H2; PPARD; HERC2; EFHC1; RPS6KA3; RPS6KA6; PLSCR1; NANOS3; CYP1A2; ZNF426; POMT1; HLTF; ALKBH2; CREBBP; …	GO:0043169	0.00507962
Palate development	TGFBR3; LRP6; TBX3; BNC2; BMPR1A; DLX5	GO:0060021	0.00524573
Appendage morphogenesis	GLI2; LRP6; TBX3; RUNX2; BMPR1A; DLX5; IFT122; CREBBP	GO:0035107	0.00890283
Bone development	LRP6; BNC2; THBS3; CARM1; RUNX2; COL13A1; DLX5	GO:0060348	0.016263
Body morphogenesis	DLX5; SSBP3; LRP6; IFT122	GO:0010171	0.0165224
