# Supplementary material for: Highly efficient in vitro and in vivo delivery of functional RNAs using new versatile MS2-chimeric retrovirus-like particles
Source: Mol Ther Methods Clin Dev. 2015 Oct 21;2:15039–. doi: 10.1038/mtm.2015.39 (PMC4613645; doi:10.1038/mtm.2015.39)
Supplement: Supplementary Table S5: List of enriched pathway-based sets obtained after RUNX2-MS2_12X mRNA transfer (http://cpdb.molgen.mpg.de/). [file mtm201539-s12.xlsx]

## Sheet: ORA_results(1)
Term Name	Members input overlap gene ID	GO Term ID	p-value
Cation binding	PTGS2; TGM2; GPATCH8; SYTL4; DHTKD1; ENOSF1; RREB1; ZNF141; BRPF3; UNK; MAP3K4; OAS3; MIPEP; ZNF576; CYP51A1; ZNF579; WEE1; ZSCAN21; ZMYM3; TRIM25; IDH1; ENPP1; IMPA2; OMA1; CHFR; GMPR; PLD6; NME7; ZC3H11A; ZNF671; AKAP8; RNF213; ZBTB34; EGFL7; ATP8B2; ZNF770; FUS; GLIS3; GLIS1; MMP19; ITGA10; PINK1; PEG10; LTBP2; NEK6; CHD3; ADAMTSL1; SAP30; SCD; ADAR; EGR1; THBS3; QPCT; MT1M; EFCAB4A; MT1F; TRI…	GO:0043169	1.17705e-06
Anion binding	SYTL4; TGM2; DHTKD1; MAP3K4; PSD3; OAS3; SPTLC3; MAGI1; WEE1; ENPP1; PYGB; HIPK3; RAB27B; NME7; TRANK1; DDX43; PLEKHA4; ATP8B2; RNF213; RASD1; SNX9; DHX38; PINK1; ACADM; AMY2A; NEK6; RUNX2; CHD3; BMS1; ABCF3; PLEKHA5; GLDC; THBS3; EFTUD2; PIK3R4; LCN12; GATC; ALPK1; GSPT2; UCK1; RHOQ; UBE2E2; VEGFA; RPS6KA2; GNAQ; MTHFD1; DDAH2; HLTF; SNX27; GAS6; PDGFRA; MYO1D; PRKAR2B; CDC6; MDK; SIK2; HNRNPU; …	GO:0043168	2.2842e-05
Regulation of locomotion	AMOTL1; PTGS2; PDGFRA; CCL5; MEGF8; SOX9; IKBKAP; CCR7; EGFL7; USP17L2; S1PR1; ADRA2A; ZSWIM6; ANGPT1; HAS2; TGFBR3; IFITM1; RAP2A; PRKCA; TRIM25; CHRM4; ABR; VEGFA; RCC2; HOXA7; BST2; PDPK1; WNT5A; CMKLR1; PRKD2; GAS6	GO:0040012	3.00681e-05
Appendage development	ZNF141; GLI2; DICER1; GNAQ; OSR2; RUNX2; MEGF8; SOX9; SOX4; GAS1; WNT5A; SMOC1; MEOX2	GO:0048736	0.000140538
Tissue development	PTGS2; PDGFRA; FOXK2; TGM2; KAT2A; PPARGC1A; MEGF8; SOX9; RAPGEF1; CHI3L1; IBSP; ACADM; MEOX2; LCE1F; RUNX2; LOXL3; SAP30; GCNT3; LUC7L; S1PR1; EGR1; THBS3; KLHL3; GLI2; SATB1; SOX4; ATG5; EYA1; NPPC; HAS2; TGFBR3; LY6E; MBD3; FOS; PRKCA; RXRA; CREB1; ENPP1; CES1; VEGFA; OSR2; TNC; PDPK1; BDH2; GJA1; E2F4; DICER1; RPS6KA6; BNC2; IFT172; HOXA7; HOXA5; MLPH; PPP3CA; WNT5A; NAB2; PRKD2; GAS6	GO:0009888	0.000155162
Bone morphogenesis	BNC2; THBS3; OSR2; RUNX2; MEGF8; SOX9; NPPC; HAS2; NAB2	GO:0060349	0.000175328
Defense response to virus	USP17L2; IFITM1; ABCF3; STAT2; PLSCR1; TRIM25; ADAR; SAMHD1; CD37; IFI44L; OAS3; ISG15; BST2; DICER1; IFIT5	GO:0051607	0.000190284
Muscle cell proliferation	TGFBR3; PTGS2; TGM2; CCL5; PDE1A; S1PR1; RXRA; PPARGC1A; VEGFA; GJA1; NPPC	GO:0033002	0.000197181
Response to virus	USP17L2; IFITM1; ABCF3; STAT2; PLSCR1; TRIM25; ADAR; CCL5; SAMHD1; CD37; IFI44L; OAS3; ISG15; ANPEP; BST2; DICER1; IFIT5; IFI44; IVNS1ABP	GO:0009615	0.000242922
Nucleoside phosphate binding	SRCAP; AOX1; PDGFRA; SIK2; FUS; RASD1; MYO1D; TGM2; PPARGC1A; DHX38; PRKAR2B; HNRNPH1; PRKD2; ME3; PINK1; ACADM; CDC6; NEK6; CHD3; CHD2; ABCF3; ATAD3A; SRSF7; PDE1A; RBFOX2; HNRNPU; MAP3K4; MAPKAPK2; EFTUD2; UCK1; OAS3; PIK3R4; MAGI1; HLTF; WEE1; NOLC1; PFKM; ALPK1; GSPT2; RAP2A; NXF1; THRAP3; RBM41; PRKCA; IDH1; TIMM44; RPS6KA2; RPS6KA6; ENPP1; MCM6; NME7; BMS1; MVD; PDPK1; CHFR; UBE2E2; BDH2; P…	GO:1901265	0.000362685
Ossification	SEMA7A; PTGS2; IFITM1; GLI2; SMOC1; ZHX3; ID4; S1PR1; HNRNPU; MMP2; ENPP1; RUNX2; SOX9; THBS3; TNC; OSR2; WNT5A; IBSP; NPPC; NAB2	GO:0001503	0.000367648
Palate development	TGFBR3; PDGFRA; BNC2; CSRNP1; OSR2; GAS1; WNT5A; MEOX2	GO:0060021	0.000688548
Developmental maturation	PTGS2; SCLT1; FARP2; GNAQ; RPS6KA2; S1PR1; PLD6; THBS3; RUNX2; HOXA5; AGRN; VEGFA; MMP2; NPPC	GO:0021700	0.000747291
Prostate gland epithelium morphogenesis	GLI2; WNT5A; SOX9; RXRA; TNC	GO:0060740	0.000781613
Appendage morphogenesis	ZNF141; GLI2; DICER1; GNAQ; OSR2; RUNX2; MEGF8; SOX9; GAS1; WNT5A; SOX4	GO:0035107	0.000833745
Regulation of developmental process	PTGS2; PDGFRA; STMN2; INPP4B; AGRN; MEGF8; SOX9; RAPGEF1; CHI3L1; SMOC1; LUC7L; SOX4; NEK6; HOXA7; ZHX3; S1PR1; EGR1; ZFP36; MLLT3; GLI2; STAG2; ZSWIM6; ISG15; ATG5; BRWD3; NLGN1; EYA1; NPPC; TGFBR3; ZMYM3; IFITM1; RAP2A; FOS; PRKCA; RHOQ; PHIP; RXRA; CREB1; ENPP1; FLT3LG; OSR2; OMA1; SEMA7A; RBFOX2; GJA1; RCC2; DICER1; GNAQ; RPS6KA6; SH3D19; ID4; CAMSAP1; RCOR1; RUNX2; PPARGC1A; HOXA5; HLA-DOA; …	GO:0050793	0.00119055
Defense response	AOX1; PDGFRA; PTGS2; IFI27; C8G; TGM2; CD37; PRKAR2B; CHI3L1; CCR7; IFIT5; MAPKAPK2; MDK; ABCF3; STAT2; USP17L2; ADAR; EGR1; CCL5; ADRA2A; IFI44L; OAS3; PIK3R4; ISG15; ATG5; PENK; APOL1; IFITM1; FOS; PRKCA; TRIM25; IFI35; CREB1; ABR; IFI30; GGT5; CHST1; SAMHD1; CD300C; SEMA7A; GJA1; RPS6KA2; DICER1; IGKV1-5; CFH; CFI; IFI6; PLSCR1; ZFP36; PDPK1; SIGIRR; BST2; PPP3CA; WNT5A; PDE1A	GO:0006952	0.00133949
Response to cold	PPARGC1A; VEGFA; ACADM; GMPR; FOS	GO:0009409	0.00140702
Cellular developmental process	PTGS2; PPARGC1A; RAPGEF1; SEMA4B; INPP4B; MAP3K4; PSD3; ZSWIM6; WEE1; ZMYM3; IFITM1; CREB1; ENPP1; IFRD1; SEMA7A; PLD6; EGFL7; GFRA1; HDAC10; STMN2; UNC119B; MMP19; ITGA10; CHL1; IBSP; ACADM; PEG10; LCE1F; RUNX2; CHD2; SAP30; EGR1; HOXA5; ISG15; CRMP1; ANGPT1; NPPC; FARP2; FOS; STAG2; RHOQ; NUDT7; VEGFA; GJA1; RPS6KA2; GNAQ; RPS6KA6; SH3D19; CAMSAP1; WDR35; ANPEP; GAS1; WNT5A; KDM3A; NAB2; PDGFRA…	GO:0048869	0.00150726
Regulation of immune system process	USP17L2; PDGFRA; CCL5; CCR7; CD37; RCOR1; SOX9; C8G; MAPKAPK2; TNFSF13B; STAT2; BTN3A1; ZFP36; GLI2; PIK3R4; ISG15; ATG5; DPP4; INPP4B; IFITM1; FOS; PRKCA; CREB1; ABR; FLT3LG; PDPK1; SAMHD1; SEMA7A; WNT5A; IGKV1-5; RPS6KA2; VEGFA; RBFOX2; CFH; PLSCR1; CFI; HOXA7; HOXA5; HLA-DOA; BST2; PPP3CA; PDE4B; CMKLR1; PRKD2; GAS6	GO:0002682	0.00155223
Cellular nitrogen compound metabolic process	SMARCC2; PTGS2; WNT5A; RPP38; ATF7IP; HIPK3; RAPGEF1; RCBTB1; RREB1; ZNF141; ADRA2A; PSD3; OAS3; ZNF576; APEH; ZNF579; ZSCAN21; GSC2; TRIM25; IDH1; RAB27B; CREB1; ENPP1; UTP14A; GMPR; MAPKAPK2; PLD6; NME7; ZNF671; IVNS1ABP; DDX43; AKAP8; RNF213; ZBTB34; RUNX2; ATP8B2; HDAC10; SLC19A3; ZNF770; USP17L2; FUS; RASD1; CCL5; GLIS3; SNX9; GLIS1; KAT2A; DHX38; LUC7L; ACADM; RSAD1; CHD3; CHD2; SAP30; ADAR…	GO:0034641	0.00210106
Regulation of metabolic process	SMARCC2; PTGS2; WNT5A; IFI27; ATF7IP; HIPK3; RAPGEF1; CHI3L1; RREB1; ZNF141; ADRA2A; MAP3K4; PSD3; OAS3; ZNF576; ZNF579; ZSCAN21; GSC2; TRIM25; CREB1; ENPP1; OMA1; SEMA7A; MAPKAPK2; PLD6; ZNF671; ZBTB34; RUNX2; BST2; HDAC10; CSRNP1; ZNF529; ZNF770; USP17L2; FOXK2; RASD1; CCL5; GLIS3; SNX9; PRORSD1P; KAT2A; PRG4; PINK1; ACADM; CHD3; CHD2; SAP30; ADAR; EGR1; ZFP36; AFF1; TIAM2; ISG15; MEOX2; ANGPT1…	GO:0019222	0.00325432
Cellular component morphogenesis	PDGFRA; UNC119B; AGRN; ITGA10; SOX9; CHL1; BIN3; SCLT1; LOXL3; IFT81; GLI2; ZSWIM6; ATG5; CRMP1; BRWD3; WEE1; HAS2; TGFBR3; ZMYM3; RAP2A; FARP2; RHOQ; PHIP; RCC2; CREB1; SS18; VEGFA; SEMA7A; GJA1; RPS6KA2; E2F4; DICER1; RBFOX2; RPS6KA6; CC2D2A; SH3D19; IFT172; CAMSAP1; MEGF8; WDR35; GFRA1; GAS1; WNT5A	GO:0032989	0.003447
Muscle structure development	PDGFRA; ADAM12; SOX9; LUC7L; ACADM; MEOX2; CHD2; SAP30; S1PR1; EGR1; ATG5; TGFBR3; LY6E; FOS; RXRA; VEGFA; IFRD1; GJA1; DICER1; PPP3CA; WNT5A; SGCE	GO:0061061	0.00352847
Cell cycle	MCPH1; PTGS2; SNX9; USP17L2; BIRC5; NINL; SOX9; RCBTB1; ZMYND11; NASP; RCC2; MAPKAPK2; CDC6; NEK6; CHD3; GAS2L3; ALMS1; STAG2; BIN3; PHIP; AATF; WEE1; EYA1; NPPC; CHFR; GSPT2; INTS7; BANP; PRKCA; NOLC1; BRCC3; RPS6KA2; MCM6; APPL2; ANAPC1; CLTCL1; SPICE1; BAP1; FOXN3; PLD6; E2F4; DICER1; SOX4; ID4; AKAP8; AKAP9; CEP135; KIF13A; PRKAR2B; KANK2; WAPAL; GAS1; PPP3CA; WNT5A; TUBGCP5; GAS6	GO:0007049	0.0036605
Nucleic acid binding	SMARCC2; CSRNP1; RREB1; ZNF141; FAM46A; OAS3; ZNF576; APEH; ZNF579; ZSCAN21; ZMYM3; GSC2; TRIM25; SLC25A5; ENPP1; UTP14A; GPATCH8; RBM41; ZC3H11A; ZNF671; DDX43; AKAP8; RUNX2; NUCKS1; ZNF770; FUS; GLIS3; GLIS1; DHX38; SETBP1; IFIT5; LUC7L; PEG10; KRI1; PRR12; CHD3; CHD2; SAP30; ADAR; EGR1; HOXA5; BICC1; EFTUD2; KCNIP3; ZBTB34; SURF6; GSPT2; NXF1; FOS; BST2; NUDT7; RFXAP; ETV3; CCDC137; RBFOX2; PL…	GO:0003676	0.00504557
Blood vessel development	TGFBR3; PTGS2; PDGFRA; HAS2; DICER1; SOX4; PRKCA; MMP2; S1PR1; EGR1; MMP19; HOXA7; PRKD2; VEGFA; RAPGEF1; EGFL7; ANGPT1; EYA1; MEOX2; ANPEP	GO:0001568	0.00511966
Innate immune response	PDGFRA; CCL5; IFI27; PRKAR2B; C8G; IFIT5; MAPKAPK2; STAT2; ADAR; EGR1; OAS3; PIK3R4; ISG15; ATG5; APOL1; IFITM1; FOS; PRKCA; TRIM25; IFI35; CREB1; IFI30; PDPK1; RPS6KA2; SAMHD1; IGKV1-5; CFH; CFI; IFI6; PLSCR1; BST2; PPP3CA; WNT5A; PDE1A	GO:0045087	0.00535598
Cytoskeleton organization	PDGFRA; STMN2; BIRC5; CEP57L1; ALMS1; CCR7; BIN3; MID1; NEK6; CHD3; GAS2L3; S1PR1; ADRA2A; WASH3P; PHIP; BRWD3; WEE1; EYA1; ZMYM3; RAP2A; FARP2; NLGN1; RHOQ; SS18; ABR; SPICE1; RCC2; DICER1; SH3D19; CAMSAP1; CEP135; BST2; PDPK1; TUBGCP5; VPS54	GO:0007010	0.0065107
Multicellular organismal response to stress	GJA1; MDK; PENK; ADRA2A; PPP3CA; KCNIP3	GO:0033555	0.00672254
Heart development	TGFBR3; GJA1; LY6E; DICER1; GNAQ; RPS6KA2; S1PR1; PDGFRA; RXRA; GLI2; MEGF8; SOX9; VEGFA; HAS2; ATG5; WNT5A; EYA1; ACADM; SOX4	GO:0007507	0.00699917
Regulation of RNA stability	ZFP36; VEGFA; HNRNPU; THRAP3; MAPKAPK2	GO:0043487	0.00712217
Viral process	SRCAP; PDGFRA; CCL5; KAT2A; ATF7IP; RCOR1; ZMYND11; STAT2; ADAR; OAS3; ISG15; IVNS1ABP; MPDZ; IFITM1; NXF1; TRIM25; RXRA; SLC25A5; LDLR; CREB1; SATB1; DICER1; PLSCR1; ANPEP; WAPAL; BST2; ATF7; GAS6	GO:0016032	0.00783113
Lung development	PDGFRA; DICER1; CHI3L1; CREB1; GLI2; HOXA5; VEGFA; TNC; WNT5A; EYA1	GO:0030324	0.00820128
